# Supplementary material for: Advances in analytical approaches for background parenchymal enhancement in predicting breast tumor response to neoadjuvant chemotherapy: A systematic review
Source: PLoS One. 2025 Mar 7;20(3):e0317240. doi: 10.1371/journal.pone.0317240 (PMC11888135; doi:10.1371/journal.pone.0317240)
Supplement: S5 File — List of all studies reviewed. (XLSX) [file pone.0317240.s005.xlsx]

## Sheet: Sheet1
	Table of all studies
Reasons for inclusion_exclusion	Title	Authors	Journal/Book	Publication Year
Duplicate records removed (Excluded)	Correlation based Feature Selection impact on the classification of breast cancer patients response to neoadjuvant chemotherapy	S. Rosati; C. M. Gianfreda; G. Balestra; L. Martincich; V. Giannini; D. Regge	IEEE	2018-08-19
Unrelated to Breast Cancer (Excluded)	Progesterone Receptor Status Analysis in Breast Cancer Patients using DCE- MR Images and Gabor Derived Anisotropy Index	P. D. Moyya; M. Asaithambi; A. K. Ramaniharan	IEEE	2022-08-22
Unrelated to Breast Cancer (Excluded)	Dynamic magnetic resonance imaging of tumor perfusion	T. Roque; V. Kersemans; S. Smart; D. Allen; J. A. Schnabel; M. Chappell	IEEE	2016-10-18
Unrelated to Breast Cancer (Excluded)	Generative Adversarial Network with Local Discriminator for Synthesizing Breast Contrast-Enhanced MRI	T. Roque; L. Risser; V. Kersemans; S. Smart; D. Allen; P. Kinchesh; S. Gilchrist; A. L. Gomes; J. A. Schnabel; M. A. Chappell	IEEE	2017-12-04
Unrelated to Breast Cancer (Excluded)	Relay selection from a battery energy efficiency perspective	T. Torheim; E. Malinen; K. Kvaal; H. Lyng; U. G. Indahl; E. K. F. Andersen; C. M. FutsÃ¦ther	IEEE	2014-04-29
Conference Paper (Excluded)	Background parenchymal enhancement on breast MRI: impact on diagnostic performance	S. L. Barnes; J. G. Whisenant; X. Li; T. E. Yankeelov	IEEE	2014-11-06
Conference Paper (Excluded)	Dynamic contrast-enhanced MRI evaluation of pathologic complete response in human epidermal growth factor receptor 2 (HER2)-positive breast cancer after HER2-targeted therapy	D. J. Collins; A. R. Padhani	IEEE	2004-11-30
Conference Paper (Excluded)	Contrast-enhanced spectral mammography assessment of patients treated with neoadjuvant chemotherapy for breast cancer	E. Kim; H. -h. Cho; E. Ko; H. Park	IEEE	2021-08-10
Conference Paper (Excluded)	Quantitative Breast Parenchymal Enhancement to Predict Breast Cancer Recurrence	Wenshu Zhang; D. Duan; L. Yang	IEEE	2010-01-15
Duplicate records removed (Excluded)	Predicting nodal status using dynamic contrast-enhanced magnetic resonance imaging in patients with locally advanced breast cancer undergoing neoadjuvant chemotherapy with and without sequential trastuzumab	Hsiang DJ, Yamamoto M, Mehta RS, Su MY, Baick CH, Lane KT, Butler JA.	Arch Surg	2007
Duplicate records removed (Excluded)	A diagnostic dilemma: new enhancing suspicious findings on breast MRI following neoadjuvant chemotherapy	You, Chao; Gu, Yajia; Peng, Wen; Li, Jianwei; Shen, Xuxia; Liu, Guangyu; Peng, Weijun;	SAGE Publications Sage UK: London, England	2018
Duplicate records removed (Excluded)	A real-world clinicopathological model for predicting pathological complete response to neoadjuvant chemotherapy in breast cancer	Nowakowska, Sylwia; Borkowski, Karol; Ruppert, Carlotta M; Landsmann, Anna; Marcon, Magda; Berger, Nicole; Boss, Andreas; Ciritsis, Alexander; Rossi, Cristina;	Springer	2023
Duplicate dataset (Excluded)	Relationship between background parenchymal enhancement on breast MRI and pathological tumor response in breast cancer patients receiving neoadjuvant chemotherapy	Nguyen, Alex Anh-Tu; Arasu, Vignesh A; Strand, Fredrik; Li, Wen; Onishi, Natsuko; Gibbs, Jessica; Jones, Ella F; Joe, Bonnie N; Esserman, Laura J; Newitt, David C;	Multidisciplinary Digital Publishing Institute	2020
Duplicate records removed (Excluded)	Association between background parenchymal enhancement and pathologic complete remission throughout the neoadjuvant chemotherapy in breast cancer patients	Choi, Bo Bae; Kim, Sung Hun;	SAGE Publications Sage UK: London, England	2015
Duplicate records removed (Excluded)	The association of background parenchymal enhancement at breast MRI with breast cancer: a systematic review and meta-analysis	Ataya, Dana; Niell, Bethany L;	Elsevier	2022
Duplicate records removed (Excluded)	Comparison of Segmentation Methods in Assessing Background Parenchymal Enhancement as a Biomarker for Response to Neoadjuvant Therapy.	Mema, Eralda; Mango, Victoria L; Guo, Xiaotao; Karcich, Jenika; Yeh, Randy; Wynn, Ralph T; Zhao, Binsheng; Ha, Richard S;	Wiley Online Library	2018
Duplicate records removed (Excluded)	Dynamic Contrast-Enhanced MR Imaging in Head and Neck Cancer: Techniques and Clinical Applications	Gaddikeri S, Gaddikeri RS, Tailor T, Anzai Y.	AJNR Am J Neuroradiol	2016
Duplicate records removed (Excluded)	Evaluation of orbital lesions with DCE-MRI: a literature review	Ang T, Juniat V, Patel S, Selva D.	Orbit	2022
Duplicate records removed (Excluded)	A radiomic model to classify response to neoadjuvant chemotherapy in breast cancer	McAnena P, Moloney BM, Browne R, O'Halloran N, Walsh L, Walsh S, Sheppard D, Sweeney KJ, Kerin MJ, Lowery AJ.	BMC Med Imaging	2022
Duplicate records removed (Excluded)	Early Imaging and Molecular Changes with Neoadjuvant Bevacizumab in Stage II/III Breast Cancer	López-Vega JM, Álvarez I, Antón A, Illarramendi JJ, Llombart A, Boni V, García-Velloso MJ, Martí-Climent JM, Pina L, García-Foncillas J.	Cancers (Basel)	2021
Duplicate records removed (Excluded)	Multiparametric MRI of rectal cancer in the assessment of response to therapy: a systematic review	Hötker AM, Garcia-Aguilar J, Gollub MJ.	Dis Colon Rectum	2014
Duplicate records removed (Excluded)	Mammographic density, MRI background parenchymal enhancement and breast cancer risk	Pike MC, Pearce CL.	Ann Oncol	2013
Duplicate records removed (Excluded)	Complete Breast MRI Response to Neoadjuvant Chemotherapy and Prediction of Pathologic Complete Response	Chen CA, Hayward JH, Woodard GA, Ray KM, Starr CJ, Hylton NM, Joe BN, Lee AY.	J Breast Imaging	2019
Duplicate records removed (Excluded)	Assessment of Progression-Free-Survival in Glioblastomas by Intratreatment Dynamic Contrast-Enhanced MRI	Bisdas S, Smrdel U, Bajrovic FF, Surlan-Popovic K.	Clin Neuroradiol	2016
Duplicate records removed (Excluded)	Quantitative Three-Dimensional Assessment of the Pharmacokinetic Parameters of Intra- and Peri-tumoural Tissues on Breast Dynamic Contrast-Enhanced Magnetic Resonance Imaging	Niukkanen A, Okuma H, Sudah M, Auvinen P, Mannermaa A, Liimatainen T, Vanninen R.	J Digit Imaging	2021
Duplicate records removed (Excluded)	Dynamic Contrast-Enhanced Magnetic Resonance Imaging of Advanced Cervical Carcinoma: The Advantage of Perfusion Parameters From the Peripheral Region in Predicting the Early Response to Radiotherapy	Zhang Z, Wang Z, Zhao R.	Int J Gynecol Cancer	2018
Duplicate records removed (Excluded)	Prediction of post transarterial chemoembolization MR images of hepatocellular carcinoma using spatio-temporal graph convolutional networks	Svecic A, Mansour R, Tang A, Kadoury S.	PLoS One	2021
Duplicate records removed (Excluded)	Pilot study of DCE-MRI to predict progression-free survival with sorafenib therapy in renal cell carcinoma	Flaherty KT, Rosen MA, Heitjan DF, Gallagher ML, Schwartz B, Schnall MD, O'Dwyer PJ.	Cancer Biol Ther	2008
Duplicate records removed (Excluded)	Relationship between background parenchymal enhancement on breast MRI and pathological tumor response in breast cancer patients receiving neoadjuvant chemotherapy	Nguyen, Alex Anh-Tu; Arasu, Vignesh A; Strand, Fredrik; Li, Wen; Onishi, Natsuko; Gibbs, Jessica; Jones, Ella F; Joe, Bonnie N; Esserman, Laura J; Newitt, David C;	Multidisciplinary Digital Publishing Institute	2020
Not about response prediction	Are qualitative assessments of background parenchymal enhancement, amount of fibroglandular tissue on MR images, and mammographic density associated with breast cancer risk?	Schrading, Simone; Kuhl, Christiane K;	Radiological Society of North America	2015
Duplicate records removed (Excluded)	Pretreatment MR imaging features of triple-negative breast cancer: association with response to neoadjuvant chemotherapy and recurrence-free survival	김선아;	서울대학교 대학원	2013
Duplicate records removed (Excluded)	Metronomic vinorelbine (oral) in combination with sorafenib in advanced non-small cell lung cancer	Tan EH, Tan DS, Li WY, Haaland B, Ang MK, Chau NM, Toh CK, Tan IB, Koh TS, Thng CH, Chowbay B, Hui KM, Lim WT, Ng QS.	Lung Cancer	2015
Duplicate records removed (Excluded)	Radiologist-Level Performance by Using Deep Learning for Segmentation of Breast Cancers on MRI Scans	Hirsch L, Huang Y, Luo S, Rossi Saccarelli C, Lo Gullo R, Daimiel Naranjo I, Bitencourt AGV, Onishi N, Ko ES, Leithner D, Avendano D, Eskreis-Winkler S, Hughes M, Martinez DF, Pinker K, Juluru K, El-Rowmeim AE, Elnajjar P, Morris EA, Makse HA, Parra LC, Sutton EJ.	Radiol Artif Intell	2021
Duplicate records removed (Excluded)	Utility of 'dual phase' cone beam computed tomography during radioembolisation in patients with hepatocellular carcinoma: what is really changing in flow dynamics before and after (90)Y delivery?	Gormez A, Eldem FG, Salanci BV, Bozkurt MF, Ugur O, Peynircioglu B.	Pol J Radiol	2020
Duplicate records removed (Excluded)	A Clinical-Radiomics Model for Predicting Axillary Pathologic Complete Response in Breast Cancer With Axillary Lymph Node Metastases	Gan L, Ma M, Liu Y, Liu Q, Xin L, Cheng Y, Xu L, Qin N, Jiang Y, Zhang X, Wang X, Ye J.	Front Oncol	2021
Duplicate records removed (Excluded)	Optimal use of imaging to guide treatment decisions for kidney cancer	Stadler WM.	Am Soc Clin Oncol Educ Book	2012
Duplicate records removed (Excluded)	Machine Learning-Based Radiomics Nomogram With Dynamic Contrast-Enhanced MRI of the Osteosarcoma for Evaluation of Efficacy of Neoadjuvant Chemotherapy	Zhang L, Ge Y, Gao Q, Zhao F, Cheng T, Li H, Xia Y.	Front Oncol	2021
Duplicate records removed (Excluded)	Variations of dynamic contrast-enhanced magnetic resonance imaging in evaluation of breast cancer therapy response: a multicenter data analysis challenge	Huang W, Li X, Chen Y, Li X, Chang MC, Oborski MJ, Malyarenko DI, Muzi M, Jajamovich GH, Fedorov A, Tudorica A, Gupta SN, Laymon CM, Marro KI, Dyvorne HA, Miller JV, Barbodiak DP, Chenevert TL, Yankeelov TE, Mountz JM, Kinahan PE, Kikinis R, Taouli B, Fennessy F, Kalpathy-Cramer J.	Transl Oncol	2014
Unrelated to Breast Cancer (Excluded)	Outcome of radiosurgery for recurrent malignant gliomas: assessment of treatment response using relative cerebral blood volume	Kim HR, Kim SH, Lee JI, Seol HJ, Nam DH, Kim ST, Park K, Kim JH, Kong DS.	J Neurooncol	2015
Duplicate records removed (Excluded)	Analyzing Spatial Heterogeneity in DCE- and DW-MRI Parametric Maps to Optimize Prediction of Pathologic Response to Neoadjuvant Chemotherapy in Breast Cancer	Li X, Kang H, Arlinghaus LR, Abramson RG, Chakravarthy AB, Abramson VG, Farley J, Sanders M, Yankeelov TE.	Transl Oncol	2014
Duplicate records removed (Excluded)	Neoadjuvant chemotherapy in breast cancer: prediction of pathologic response with PET/CT and dynamic contrast-enhanced MR imaging--prospective assessment	Tateishi U, Miyake M, Nagaoka T, Terauchi T, Kubota K, Kinoshita T, Daisaki H, Macapinlac HA.	Radiology	2012
Duplicate records removed (Excluded)	Pharmacokinetic parameters from 3-Tesla DCE-MRI as surrogate biomarkers of antitumor effects of bevacizumab plus FOLFIRI in colorectal cancer with liver metastasis	Hirashima Y, Yamada Y, Tateishi U, Kato K, Miyake M, Horita Y, Akiyoshi K, Takashima A, Okita N, Takahari D, Nakajima T, Hamaguchi T, Shimada Y, Shirao K.	Int J Cancer	2012
First Phase response (Included)	Response Predictivity to Neoadjuvant Therapies in Breast Cancer: A Qualitative Analysis of Background Parenchymal Enhancement in DCE-MRI	La Forgia D, Vestito A, Lasciarrea M, Comes MC, Diotaiuti S, Giotta F, Latorre A, Lorusso V, Massafra R, Palmiotti G, Rinaldi L, Signorile R, Gatta G, Fanizzi A.	J Pers Med	2021
First Phase response (Included)	Background parenchymal enhancement of the contralateral normal breast: association with tumor response in breast cancer patients receiving neoadjuvant chemotherapy	Chen, J.H., H.J. Yu, C. Hsu, R.S. Mehta, P.M. Carpenter, and M.Y. Su		2015
First Phase response (Included)	Background parenchymal enhancement in breast MRI before and after neoadjuvant chemotherapy: correlation with tumour response	Preibsch, H; Wanner, L; Bahrs, S. D; Wietek, B. M; Siegmann-Luz, K. C; Oberlecher, E; Hahn, M; Staebler, A; Nikolaou, K; Wiesinger, B;	Radiological Society of North America, Inc.	2016
First Phase response (Included)	Decreased background parenchymal enhancement of the contralateral breast after two cycles of neoadjuvant chemotherapy is associated with tumor response in HER2-positive breast cancer	You C, Gu Y, Peng W, Li J, Shen X, Liu G, Peng W.	Acta Radiol	2018
Radiomics as a biomarker	Intratumoral and peritumoral radiomics for the pretreatment prediction of pathological complete response to neoadjuvant chemotherapy based on breast DCE-MRI	Braman NM, Etesami M, Prasanna P, Dubchuk C, Gilmore H, Tiwari P, Plecha D, Madabhushi A.	Breast Cancer Res	2017
Other Cancer Types (Excluded)	Dynamic Contrast-Enhanced MR Imaging in Head and Neck Cancer	Kabadi SJ, Fatterpekar GM, Anzai Y, Mogen J, Hagiwara M, Patel SH.	Magn Reson Imaging Clin N Am	2018
Unrelated to Breast Cancer (Excluded)	Ultrafast Dynamic Contrast-enhanced MRI of the Breast: How Is It Used?	Kataoka M, Honda M, Ohashi A, Yamaguchi K, Mori N, Goto M, Fujioka T, Mori M, Kato Y, Satake H, Iima M, Kubota K.	Magn Reson Med Sci	2022
Unrelated to Breast Cancer (Excluded)	State-of-the-art imaging in oesophago-gastric cancer	Withey SJ, Goh V, Foley KG.	Br J Radiol	2022
Reviews	Background parenchymal enhancement on breast MRI: A comprehensive review	Liao GJ, Henze Bancroft LC, Strigel RM, Chitalia RD, Kontos D, Moy L, Partridge SC, Rahbar H.	J Magn Reson Imaging	2020
Other Cancer Types (Excluded)	Novel imaging techniques in gynaecological cancer	Vandecaveye V, Dresen R, De Keyzer F.	Curr Opin Oncol	2017
Reviews	Background parenchymal enhancement and uptake as breast cancer imaging biomarkers: A state-of-the-art review	Bauer E, Levy MS, Domachevsky L, Anaby D, Nissan N.	Clin Imaging	2022
Unrelated to Breast Cancer (Excluded)	Ultrafast Dynamic Contrast-Enhanced MRI of the Breast: From Theory to Practice	Kataoka M, Honda M, Sagawa H, Ohashi A, Sakaguchi R, Hashimoto H, Iima M, Takada M, Nakamoto Y.	J Magn Reson Imaging	2023
Unrelated to Breast Cancer (Excluded)	Functional MR imaging of the abdomen	Sandrasegaran K.	Radiol Clin North Am	2014
Reviews	Multiparametric MRI of the breast: A review	Marino MA, Helbich T, Baltzer P, Pinker-Domenig K.	J Magn Reson Imaging	2018
Unrelated to Breast Cancer (Excluded)	Tumor response assessments with diffusion and perfusion MRI	Li SP, Padhani AR.	J Magn Reson Imaging	2012
Unrelated to Breast Cancer (Excluded)	Dynamic Contrast-Enhanced MR Imaging in Head and Neck Cancer: Techniques and Clinical Applications	Gaddikeri S, Gaddikeri RS, Tailor T, Anzai Y.	AJNR Am J Neuroradiol	2016
Other Cancer Types (Excluded)	Interstitial fluid pressure as an emerging biomarker in solid tumors	Salavati H, Debbaut C, Pullens P, Ceelen W.	Biochim Biophys Acta Rev Cancer	2022
Other Cancer Types (Excluded)	Diffusion-weighted and gadolinium-enhanced dynamic MRI in parotid gland tumors	Pâris P, Fath L, Schultz P, Veillon F, Riehm S, Severac F, Venkatasamy A.	Eur Arch Otorhinolaryngol	2023
Other Cancer Types (Excluded)	DCE-MRI in hepatocellular carcinoma-clinical and therapeutic image biomarker	Chen BB, Shih TT.	World J Gastroenterol	2014
Not BPE	Early prediction of pathologic complete response of breast cancer after neoadjuvant chemotherapy using longitudinal ultrafast dynamic contrast-enhanced MRI	Cao Y, Wang X, Li L, Shi J, Zeng X, Huang Y, Chen H, Jiang F, Yin T, Nickel D, Zhang J.	Diagn Interv Imaging	2023
Not BPE	MRI in breast cancer therapy monitoring	McLaughlin R, Hylton N.	NMR Biomed	2011
Unrelated to Breast Cancer (Excluded)	Clinical Applications of Contrast-Enhanced Perfusion MRI Techniques in Gliomas: Recent Advances and Current Challenges	Zhang J, Liu H, Tong H, Wang S, Yang Y, Liu G, Zhang W.	Contrast Media Mol Imaging	2017
Unrelated to Breast Cancer (Excluded)	Prognostication and response assessment in liver and pancreatic tumors: The new imaging	De Robertis R, Tinazzi Martini P, Demozzi E, Puntel G, Ortolani S, Cingarlini S, Ruzzenente A, Guglielmi A, Tortora G, Bassi C, Pederzoli P, D'Onofrio M.	World J Gastroenterol	2015
Other Cancer Types (Excluded)	Value of DCE-MRI for staging and response evaluation in rectal cancer: A systematic review	Dijkhoff RAP, Beets-Tan RGH, Lambregts DMJ, Beets GL, Maas M.	Eur J Radiol	2017
Other Cancer Types (Excluded)	Evaluation of orbital lesions with DCE-MRI: a literature review	Ang T, Juniat V, Patel S, Selva D.	Orbit	2022
Not BPE	Dynamic contrast-enhanced MRI in the diagnosis and management of breast cancer	Turnbull LW.	NMR Biomed	2009
Unrelated to Breast Cancer (Excluded)	Dynamic contrast-enhanced magnetic resonance imaging for evaluating early response to radiosurgery in patients with vestibular schwannoma	Özer H, Yazol M, Erdoğan N, Emmez ÖH, Kurt G, Öner AY.	Jpn J Radiol	2022
Unrelated to Breast Cancer (Excluded)	Dynamic contrast-enhanced MRI as a predictor of tumour response to radiotherapy	Zahra MA, Hollingsworth KG, Sala E, Lomas DJ, Tan LT.	Lancet Oncol	2007
Unrelated to Breast Cancer (Excluded)	Editorial for "Value of Dynamic Contrast Enhanced (DCE) MRI in Predicting Response to Foam Sclerotherapy of Venous Malformations"	Grist JT, Zaccagna F.	J Magn Reson Imaging	2021
Other Cancer Types (Excluded)	Functional MRI for quantitative treatment response prediction in locally advanced rectal cancer	Pham TT, Liney GP, Wong K, Barton MB.	Br J Radiol	2017
Not BPE	Tumor Sphericity Predicts Response in Neoadjuvant Chemotherapy for Invasive Breast Cancer	Li W, Newitt DC, Yun B, Jones EF, Arasu V, Wilmes LJ, Gibbs J, Nguyen AA, Onishi N, Kornak J, Joe BN, Esserman LJ, Hylton NM.	Tomography	2020
Not BPE	Molecular hallmarks of breast multiparametric magnetic resonance imaging during neoadjuvant chemotherapy	Lin P, Wan WJ, Kang T, Qin LF, Meng QX, Wu XX, Qin HY, Lin YQ, He Y, Yang H.	Radiol Med	2023
Not BPE	Pathologic complete response prediction in breast cancer lesion segmentation and neoadjuvant therapy	Liu Y, Chen Z, Chen J, Shi Z, Fang G.	Front Med (Lausanne)	2023
Other Cancer Types (Excluded)	New MR techniques in gynecologic cancer	Wakefield JC, Downey K, Kyriazi S, deSouza NM.	AJR Am J Roentgenol	2013
Other Cancer Types (Excluded)	Imaging biomarkers guided anti-angiogenic therapy for malignant gliomas	Kong Z, Yan C, Zhu R, Wang J, Wang Y, Wang Y, Wang R, Feng F, Ma W.	Neuroimage Clin	2018
Other Cancer Types (Excluded)	Diffusion and Perfusion Imaging in Rectal Cancer Restaging	Granata V, Fusco R, Setola SV, Cozzi D, Rega D, Petrillo A.	Semin Ultrasound CT MR	2023
Unrelated to Breast Cancer (Excluded)	Mechanism-Based Modeling of Tumor Growth and Treatment Response Constrained by Multiparametric Imaging Data	Hormuth DA 2nd, Jarrett AM, Lima EABF, McKenna MT, Fuentes DT, Yankeelov TE.	JCO Clin Cancer Inform	2019
Other Cancer Types (Excluded)	Dynamic contrast-enhanced magnetic resonance imaging biomarkers predict chemotherapeutic responses and survival in primary central-nervous-system lymphoma	Fu F, Sun X, Li Y, Liu Y, Shan Y, Ji N, Wang X, Lu J, Sun S.	Eur Radiol	2021
Unrelated to Breast Cancer (Excluded)	Dynamic contrast-enhanced MR imaging	Shah GV, Fischbein NJ, Gandhi D, Mukherji SK.	Top Magn Reson Imaging	2004
Unrelated to Breast Cancer (Excluded)	Dynamic Contrast-enhanced MRI Quantification of Altered Vascular Permeability in Autoimmune Encephalitis	Ji SH, Yoo RE, Choi SH, Lee WJ, Lee ST, Jeon YH, Choi KS, Lee JY, Hwang I, Kang KM, Yun TJ.	Radiology	2024
Other Cancer Types (Excluded)	Value of Dynamic Contrast-Enhanced (DCE) MRI in Predicting Response to Foam Sclerotherapy of Venous Malformations	Xia Z, Gu H, Yuan Y, Xiang S, Zhang Z, Tao X.	J Magn Reson Imaging	2021
Unrelated to Breast Cancer (Excluded)	Prospective Evaluation of Ultrafast Breast MRI for Predicting Pathologic Response after Neoadjuvant Therapies	Ramtohul T, Tescher C, Vaflard P, Cyrta J, Girard N, Malhaire C, Tardivon A.	Radiology	2022
Radiomics as a biomarker	A radiomic model to classify response to neoadjuvant chemotherapy in breast cancer	McAnena P, Moloney BM, Browne R, O'Halloran N, Walsh L, Walsh S, Sheppard D, Sweeney KJ, Kerin MJ, Lowery AJ.	BMC Med Imaging	2022
Not BPE	Ultrafast dynamic contrast-enhanced breast MRI: association with pathologic complete response in neoadjuvant treatment of breast cancer	Kim JH, Park VY, Shin HJ, Kim MJ, Yoon JH.	Eur Radiol	2022
Not BPE	Magnetic Resonance Perfusion Imaging for Breast Cancer	Udayakumar D, Madhuranthakam AJ, Doğan BE.	Magn Reson Imaging Clin N Am	2024
Unrelated to Breast Cancer (Excluded)	Diffusion-weighted and dynamic contrast-enhanced MRI to assess radiation therapy response for head and neck paragangliomas	Ota Y, Liao E, Kurokawa R, Syed F, Baba A, Kurokawa M, Moritani T, Srinivasan A.	J Neuroimaging	2021
Unrelated to Breast Cancer (Excluded)	A free time point model for dynamic contrast enhanced exploration	Julie L, Ikram D, Mailyn PL, Augustin L, Afef B, Joevin S, Bentoumi I, Cuenod CA, Daniel B.	Magn Reson Imaging	2021
Unrelated to Breast Cancer (Excluded)	Diffusion and Perfusion MRI Predicts Response Preceding and Shortly After Radiosurgery to Brain Metastases: A Pilot Study	Shah AD, Shridhar Konar A, Paudyal R, Oh JH, LoCastro E, Nuñez DA, Swinburne N, Vachha B, Ulaner GA, Young RJ, Holodny AI, Beal K, Shukla-Dave A, Hatzoglou V.	J Neuroimaging	2021
Unrelated to Breast Cancer (Excluded)	Diffusion-weighted imaging and dynamic contrast-enhanced MRI in assessing response and recurrent disease in gynaecological malignancies	Hameeduddin A, Sahdev A.	Cancer Imaging	2015
Not BPE	Breast Multiparametric MRI for Prediction of Neoadjuvant Chemotherapy Response in Breast Cancer: The BMMR2 Challenge	Li W, Partridge SC, Newitt DC, Steingrimsson J, Marques HS, Bolan PJ, Hirano M, Bearce BA, Kalpathy-Cramer J, Boss MA, Teng X, Zhang J, Cai J, Kontos D, Cohen EA, Mankowski WC, Liu M, Ha R, Pellicer-Valero OJ, Maier-Hein K, Rabinovici-Cohen S, Tlusty T, Ozery-Flato M, Parekh VS, Jacobs MA, Yan R, Sung K, Kazerouni AS, DiCarlo JC, Yankeelov TE, Chenevert TL, Hylton NM.	Radiol Imaging Cancer	2024
Unrelated to Breast Cancer (Excluded)	Diffusion-weighted (DW) and dynamic contrast-enhanced (DCE) magnetic resonance imaging (MRI) for monitoring anticancer therapy	Padhani AR, Khan AA.	Target Oncol	2010
Not BPE	Analysis of DCE-MRI for Early Prediction of Breast Cancer Therapy Response	Machireddy A, Thibault G, Huang W, Song X.	Annu Int Conf IEEE Eng Med Biol Soc	2018
Not BPE	Early Imaging and Molecular Changes with Neoadjuvant Bevacizumab in Stage II/III Breast Cancer	López-Vega JM, Álvarez I, Antón A, Illarramendi JJ, Llombart A, Boni V, García-Velloso MJ, Martí-Climent JM, Pina L, García-Foncillas J.	Cancers (Basel)	2021
Other Cancer Types (Excluded)	Dynamic contrast-enhanced magnetic resonance imaging in oncology	Knopp MV, Giesel FL, Marcos H, von Tengg-Kobligk H, Choyke P.	Top Magn Reson Imaging	2001
Reviews	MRI radiogenomics for intelligent diagnosis of breast tumors and accurate prediction of neoadjuvant chemotherapy responses-a review	Yin XX, Hadjiloucas S, Zhang Y, Tian Z.	Comput Methods Programs Biomed	2022
Other Cancer Types (Excluded)	Incorporating cross-voxel exchange for the analysis of dynamic contrast-enhanced imaging data: pre-clinical results	Sinno N, Taylor E, Hompland T, Milosevic M, Jaffray DA, Coolens C.	Phys Med Biol	2022
Other Cancer Types (Excluded)	Dynamic contrast-enhanced MRI for advanced esophageal cancer response assessment after concurrent chemoradiotherapy	Sun NN, Liu C, Ge XL, Wang J.	Diagn Interv Radiol	2018
Records not retrieved (Excluded)	Differences Between Ipsilateral and Contralateral Early Parenchymal Enhancement Kinetics Predict Response of Breast Cancer to Neoadjuvant Therapy	Ren Z, Pineda FD, Howard FM, Hill E, Szasz T, Safi R, Medved M, Nanda R, Yankeelov TE, Abe H, Karczmar GS.	Acad Radiol	2022
Not BPE	Predictive Clinicopathologic and Dynamic Contrast-Enhanced MRI Findings for Tumor Response to Neoadjuvant Chemotherapy in Triple-Negative Breast Cancer	Eom HJ, Cha JH, Choi WJ, Chae EY, Shin HJ, Kim HH.	AJR Am J Roentgenol	2017
Reviews	Background parenchymal enhancement and breast cancer: a review of the emerging evidences about its potential use as imaging biomarker	Rella R, Contegiacomo A, Bufi E, Mercogliano S, Belli P, Manfredi R.	Br J Radiol	2021
Other Cancer Types (Excluded)	MRI Distinguishes Tumor Hypoxia Levels of Different Prognostic and Biological Significance in Cervical Cancer	Hillestad T, Hompland T, Fjeldbo CS, Skingen VE, Salberg UB, Aarnes EK, Nilsen A, Lund KV, Evensen TS, Kristensen GB, Stokke T, Lyng H.	Cancer Res	2020
Not BPE	New Explainable Deep CNN Design for Classifying Breast Tumor Response Over Neoadjuvant Chemotherapy	Adoui ME, Drisis S, Benjelloun M.	Curr Med Imaging	2022
Other Cancer Types (Excluded)	Can perfusion MRI predict response to preoperative treatment in rectal cancer?	Martens MH, Subhani S, Heijnen LA, Lambregts DM, Buijsen J, Maas M, Riedl RG, Jeukens CR, Beets GL, Kluza E, Beets-Tan RG.	Radiother Oncol	2015
Other Cancer Types (Excluded)	Histogram analysis of DCE-MRI for chemoradiotherapy response evaluation in locally advanced esophageal squamous cell carcinoma	Sun NN, Ge XL, Liu XS, Xu LL.	Radiol Med	2020
Unrelated to Breast Cancer (Excluded)	Tumor angiogenesis: pathophysiology and implications for contrast-enhanced MRI and CT assessment	Cuenod CA, Fournier L, Balvay D, Guinebretière JM.	Abdom Imaging	2006
Records not retrieved (Excluded)	Breast MRI phenotype and background parenchymal enhancement may predict tumor response to neoadjuvant endocrine therapy	Hilal T, Covington M, Kosiorek HE, Zwart C, Ocal IT, Pockaj BA, Northfelt DW, Patel BK.	Breast J	2018
Unrelated to Breast Cancer (Excluded)	Immune cell identity behind the K(trans) mapping of mouse glioblastoma	Zhang Y, Keunen O, Golebiewska A, Gerosa M, Wang J, Ghobadi SN, Huang A, Hou Q, Habte FG, Li N, Grant G, Paulmurugan R, Lee KS, Wintermark M.	Magn Reson Imaging	2023
Not BPE	Prediction and prognosis of biologically aggressive breast cancers by the combination of DWI/DCE-MRI and immunohistochemical tumor markers	Allarakha A, Gao Y, Jiang H, Wang PJ.	Discov Med	2019
Not BPE	Editorial for "Functional Tumor Volume by Fast Dynamic Contrast-Enhanced MRI for Predicting Neoadjuvant Systemic Therapy Response in Triple-Negative Breast Cancer"	Pineda FD.	J Magn Reson Imaging	2021
Other Cancer Types (Excluded)	Dynamic contrast-enhanced magnetic resonance imaging: A novel approach to assessing treatment in locally advanced esophageal cancer patients	Gu L, Xie X, Guo Z, Shen W, Qian P, Jiang N, Fan Y.	Niger J Clin Pract	2021
Reviews	The discerning influence of dynamic contrast-enhanced MRI in anticipating molecular subtypes of breast cancer through the artistry of artificial intelligence - a narrative review	Ameen A, Shaikh K, Khan A, Vohra LM.	J Pak Med Assoc	2024
Unrelated to Breast Cancer (Excluded)	Dynamic contrast-enhanced magnetic resonance imaging: applications in oncology	Teo QQ, Thng CH, Koh TS, Ng QS.	Clin Oncol (R Coll Radiol)	2014
Other Cancer Types (Excluded)	Value of Diffusion-Weighted Imaging and Dynamic Contrast-Enhanced Magnetic Resonance Imaging for Prediction of Treatment Outcomes in Nasopharyngeal Carcinoma	Paprad T, Lertbutsayanukul C, Jittapiromsak N.	J Comput Assist Tomogr	2022
Unrelated to Breast Cancer (Excluded)	Consensus report from the 8th International Forum for Liver Magnetic Resonance Imaging	Zech CJ, Ba-Ssalamah A, Berg T, Chandarana H, Chau GY, Grazioli L, Kim MJ, Lee JM, Merkle EM, Murakami T, Ricke J, B Sirlin C, Song B, Taouli B, Yoshimitsu K, Koh DM.	Eur Radiol	2020
Unrelated to Breast Cancer (Excluded)	Contrast-enhanced perfusion magnetic resonance imaging for head and neck squamous cell carcinoma: a systematic review	Noij DP, de Jong MC, Mulders LG, Marcus JT, de Bree R, Lavini C, de Graaf P, Castelijns JA.	Oral Oncol	2015
Other Cancer Types (Excluded)	Multiparametric MRI of rectal cancer in the assessment of response to therapy: a systematic review	Hötker AM, Garcia-Aguilar J, Gollub MJ.	Dis Colon Rectum	2014
Unrelated to Breast Cancer (Excluded)	Model-free dynamic contrast-enhanced MRI analysis: differentiation between active tumor and necrotic tissue in patients with glioblastoma	Bressler I, Ben Bashat D, Buchsweiler Y, Aizenstein O, Limon D, Bokestein F, Blumenthal TD, Nevo U, Artzi M.	MAGMA	2023
Unrelated to Breast Cancer (Excluded)	Functional MR imaging in gynecologic malignancies: current status and future perspectives	Park SB.	Abdom Radiol (NY)	2016
Not BPE	Effect of Longitudinal Variation in Tumor Volume Estimation for MRI-guided Personalization of Breast Cancer Neoadjuvant Treatment	Onishi N, Bareng TJ, Gibbs J, Li W, Price ER, Joe BN, Kornak J, Esserman LJ, Newitt DC, Hylton NM; I-SPY 2 Imaging Working Group; I-SPY 2 Investigator Network.	Radiol Imaging Cancer	2023
Other Cancer Types (Excluded)	Dynamic contrast-enhanced MRI histogram parameters predict progression-free survival in patients with advanced esophageal squamous carcinoma receiving concurrent chemoradiotherapy	Xu L, Ge X, Sun N, Liu X.	Acta Radiol	2020
Other Cancer Types (Excluded)	Gastric cancer and image-derived quantitative parameters: Part 2-a critical review of DCE-MRI and (18)F-FDG PET/CT findings	Tang L, Wang XJ, Baba H, Giganti F.	Eur Radiol	2020
Other Cancer Types (Excluded)	Current status on response to treatment in locally advanced rectal cancer: what the radiologist should know	Granata V, Grassi R, Fusco R, Izzo F, Brunese L, Delrio P, Avallone A, Pecori B, Petrillo A.	Eur Rev Med Pharmacol Sci	2020
Not BPE	Monitoring neoadjuvant chemotherapy in breast cancer patients: improved MR assessment at 3 T?	Heldahl MG, Lundgren S, Jensen LR, Gribbestad IS, Bathen TF.	J Magn Reson Imaging	2011
Other Cancer Types (Excluded)	Antivascular cancer treatments: functional assessments by dynamic contrast-enhanced magnetic resonance imaging	Padhani AR, Leach MO.	Abdom Imaging	2005
Unrelated to Breast Cancer (Excluded)	A role for dynamic contrast-enhanced magnetic resonance imaging in predicting tumour radiation response	Hallac RR, Zhou H, Pidikiti R, Song K, Solberg T, Kodibagkar VD, Peschke P, Mason RP.	Br J Cancer	2016
Unrelated to Breast Cancer (Excluded)	Forecasting tumor and vasculature response dynamics to radiation therapy via image based mathematical modeling	Hormuth DA 2nd, Jarrett AM, Yankeelov TE.	Radiat Oncol	2020
Other Cancer Types (Excluded)	The role of functional imaging in the era of targeted therapy of renal cell carcinoma	Braunagel M, Graser A, Reiser M, Notohamiprodjo M.	World J Urol	2014
Radiomics analysis	Radiomics of Tumor Heterogeneity in Longitudinal Dynamic Contrast-Enhanced Magnetic Resonance Imaging for Predicting Response to Neoadjuvant Chemotherapy in Breast Cancer	Fan M, Chen H, You C, Liu L, Gu Y, Peng W, Gao X, Li L.	Front Mol Biosci	2021
Other Cancer Types (Excluded)	Diffusion kurtosis imaging combined with dynamic susceptibility contrast-enhanced MRI in differentiating high-grade glioma recurrence from pseudoprogression	Shi W, Qu C, Wang X, Liang X, Tan Y, Zhang H.	Eur J Radiol	2021
Reviews	Deep Learning Prediction of Pathologic Complete Response in Breast Cancer Using MRI and Other Clinical Data: A Systematic Review	Khan N, Adam R, Huang P, Maldjian T, Duong TQ.	Tomography	2022
Other Cancer Types (Excluded)	Imaging Biomarkers and Liquid Biopsy in Assessment of Cervical Cancer	Ghani MA, Liau J, Eskander R, Mell L, Yusufaly T, Obrzut S.	J Comput Assist Tomogr	2022
Unrelated to Breast Cancer (Excluded)	The promise of dynamic contrast-enhanced imaging in radiation therapy	Cao Y.	Semin Radiat Oncol	2011
Unrelated to Breast Cancer (Excluded)	Dynamic contrast-enhanced and diffusion-weighted MR imaging in early prediction of pathologic response to neoadjuvant chemotherapy in locally advanced gastric cancer	Li J, Yan LL, Zhang HK, Wang Y, Xu SN, Li HL, Qu JR.	Abdom Radiol (NY)	2022
Not BPE	Feasibility of quantitative and volumetric enhancement measurement to assess tumor response in patients with breast cancer after early neoadjuvant chemotherapy	Ding J, Xiao H, Deng W, Liu F, Zhu R, Ha R.	J Int Med Res	2021
Unrelated to Breast Cancer (Excluded)	Functional MRI for the prediction of treatment response in head and neck squamous cell carcinoma: potential and limitations	King AD, Thoeny HC.	Cancer Imaging	2016
Unrelated to Breast Cancer (Excluded)	Advanced imaging and Crohn's disease: An overview of clinical application and the added value of artificial intelligence	Grassi G, Laino ME, Fantini MC, Argiolas GM, Cherchi MV, Nicola R, Gerosa C, Cerrone G, Mannelli L, Balestrieri A, Suri JS, Carriero A, Saba L.	Eur J Radiol	2022
Unrelated to Breast Cancer (Excluded)	Usefulness of contrast-enhanced magnetic resonance imaging for evaluating solitary pulmonary nodules	Fujimoto K.	Cancer Imaging	2008
Other Cancer Types (Excluded)	Dynamic contrast enhanced MRI of pulmonary adenocarcinomas for early risk stratification: higher contrast uptake associated with response and better prognosis	Rheinheimer S, Christopoulos P, Erdmann S, Saupe J, Golpon H, Vogel-Claussen J, Dinkel J, Thomas M, Heussel CP, Kauczor HU, Heussel G.	BMC Med Imaging	2022
Unrelated to Breast Cancer (Excluded)	Value of dynamic contrast perfusion MRI to predict early response to bevacizumab in newly diagnosed glioblastoma: results from ACRIN 6686 multicenter trial	Schmainda KM, Prah MA, Marques H, Kim E, Barboriak DP, Boxerman JL.	Neuro Oncol	2021
Other Cancer Types (Excluded)	Combination of DCE-MRI and DWI in Predicting the Treatment Effect of Concurrent Chemoradiotherapy in Esophageal Carcinoma	Liu C, Sun R, Wang J, Ning F, Wang Z, Luo J, Chen S, Yuan S.	Biomed Res Int	2020
Radiomics as a biomarker	Prediction of pathological complete response to neoadjuvant chemotherapy in breast cancer using radiomics of pretreatment dynamic contrast-enhanced MRI	Yoshida K, Kawashima H, Kannon T, Tajima A, Ohno N, Terada K, Takamatsu A, Adachi H, Ohno M, Miyati T, Ishikawa S, Ikeda H, Gabata T.	Magn Reson Imaging	2022
Unrelated to Breast Cancer (Excluded)	The use of contrast-enhanced ultrasound for chronic inflammatory bowel disease	Martín Algíbez A, de Las Heras Páez de la Cadena B.	Rev Esp Enferm Dig	2021
Unrelated to Breast Cancer (Excluded)	Intratumor partitioning and texture analysis of dynamic contrast-enhanced (DCE)-MRI identifies relevant tumor subregions to predict pathological response of breast cancer to neoadjuvant chemotherapy	Wu J, Gong G, Cui Y, Li R.	J Magn Reson Imaging	2016
Unrelated to Breast Cancer (Excluded)	Mammographic density, MRI background parenchymal enhancement and breast cancer risk	Pike MC, Pearce CL.	Ann Oncol	2013
Unrelated to Breast Cancer (Excluded)	Dynamic contrast-enhanced magnetic resonance imaging for monitoring the anti-angiogenesis efficacy in a C6 glioma rat model	Hou W, Li X, Pan H, Xu M, Bi S, Shen Y, Yu Y.	Acta Radiol	2020
Other Cancer Types (Excluded)	Dynamic contrast-enhanced MRI for treatment response assessment in patients with oesophageal cancer receiving neoadjuvant chemoradiotherapy	Heethuis SE, van Rossum PS, Lips IM, Goense L, Voncken FE, Reerink O, van Hillegersberg R, Ruurda JP, Philippens ME, van Vulpen M, Meijer GJ, Lagendijk JJ, van Lier AL.	Radiother Oncol	2016
Other Cancer Types (Excluded)	Dynamic contrast-enhanced MRI in malignant pleural mesothelioma: prediction of outcome based on DCE-MRI measurements in patients undergoing cytotoxic chemotherapy	Vivoda Tomšič M, Korošec P, Kovač V, Bisdas S, Šurlan Popovič K.	BMC Cancer	2022
Reviews	Exploring breast cancer response prediction to neoadjuvant systemic therapy using MRI-based radiomics: A systematic review	Granzier RWY, van Nijnatten TJA, Woodruff HC, Smidt ML, Lobbes MBI.	Eur J Radiol	2019
Other Cancer Types (Excluded)	MRI for assessing antivascular cancer treatments	Padhani AR.	Br J Radiol	2003
Other Cancer Types (Excluded)	Dynamic contrast enhanced MR imaging for rectal cancer response assessment after neo-adjuvant chemoradiation	Intven M, Reerink O, Philippens ME.	J Magn Reson Imaging	2015
Not BPE	Multimodal prediction of neoadjuvant treatment outcome by serial FDG PET and MRI in women with locally advanced breast cancer	Kazerouni AS, Peterson LM, Jenkins I, Novakova-Jiresova A, Linden HM, Gralow JR, Hockenbery DM, Mankoff DA, Porter PL, Partridge SC, Specht JM.	Breast Cancer Res	2023
Not BPE	Machine learning for predicting breast-conserving surgery candidates after neoadjuvant chemotherapy based on DCE-MRI	Chen Z, Huang M, Lyu J, Qi X, He F, Li X.	Front Oncol	2023
Other Cancer Types (Excluded)	Correlation of histopathology and multi-modal magnetic resonance imaging in childhood osteosarcoma: Predicting tumor response to chemotherapy	Teo KY, Daescu O, Cederberg K, Sengupta A, Leavey PJ.	PLoS One	2022
Other Cancer Types (Excluded)	Functional magnetic resonance imaging in cervical cancer: current evidence and future directions	Kundu S, Chopra S, Verma A, Mahantshetty U, Engineer R, Shrivastava SK.	J Cancer Res Ther	2012
Radiomics as a biomarker	Editorial for "4D Machine Learning Radiomics for the Prediction of Breast Cancer Pathologic Complete Response to Neoadjuvant Chemotherapy in Dynamic Contrast-Enhanced MRI"	Nissan N, Bauer E.	J Magn Reson Imaging	2023
Not BPE	Nomogram for Early Prediction of Pathological Complete Response to Neoadjuvant Chemotherapy in Breast Cancer Using Dynamic Contrast-enhanced and Diffusion-weighted MRI	Zhao R, Lu H, Li YB, Shao ZZ, Ma WJ, Liu PF.	Acad Radiol	2022
Other Cancer Types (Excluded)	Colorectal cancer: current imaging methods and future perspectives for the diagnosis, staging and therapeutic response evaluation	Kekelidze M, D'Errico L, Pansini M, Tyndall A, Hohmann J.	World J Gastroenterol	2013
Records not retrieved (Excluded)	Breast Cancer: Influence of Taxanes on Response Assessment with Dynamic Contrast-enhanced MR Imaging	Schrading S, Kuhl CK.	Radiology	2015
Other Cancer Types (Excluded)	The clinical value of dynamic contrast-enhanced magnetic resonance imaging (DCE-MRI) semi-quantitative parameters in monitoring neoadjuvant chemotherapy response of osteosarcoma	Zeng YN, Zhang BT, Song T, Peng JF, Wang JT, Yuan Q, Tan MY.	Acta Radiol	2022
Not BPE	Pretreatment DCE-MRI-Based Deep Learning Outperforms Radiomics Analysis in Predicting Pathologic Complete Response to Neoadjuvant Chemotherapy in Breast Cancer	Peng Y, Cheng Z, Gong C, Zheng C, Zhang X, Wu Z, Yang Y, Yang X, Zheng J, Shen J.	Front Oncol	2022
Other Cancer Types (Excluded)	Dynamic contrast-enhanced magnetic resonance imaging parameter changes as an early biomarker of tumor responses following radiation therapy in patients with spinal metastases: a systematic review	Mulyadi R, Putri PP, Handoko H, Zairinal RA, Prihartono J.	Radiat Oncol J	2023
Not BPE	Evaluating patient-specific neoadjuvant regimens for breast cancer via a mathematical model constrained by quantitative magnetic resonance imaging data	Jarrett AM, Hormuth DA 2nd, Wu C, Kazerouni AS, Ekrut DA, Virostko J, Sorace AG, DiCarlo JC, Kowalski J, Patt D, Goodgame B, Avery S, Yankeelov TE.	Neoplasia	2020
Other Cancer Types (Excluded)	Response prediction of vestibular schwannoma after gamma-knife radiosurgery using pretreatment dynamic contrast-enhanced MRI: a prospective study	Hwang I, Choi SH, Kim JW, Yeon EK, Lee JY, Yoo RE, Kang KM, Yun TJ, Kim JH, Sohn CH.	Eur Radiol	2022
Not BPE	Functional Tumor Volume by Fast Dynamic Contrast-Enhanced MRI for Predicting Neoadjuvant Systemic Therapy Response in Triple-Negative Breast Cancer	Musall BC, Abdelhafez AH, Adrada BE, Candelaria RP, Mohamed RMM, Boge M, Le-Petross H, Arribas E, Lane DL, Spak DA, Leung JWT, Hwang KP, Son JB, Elshafeey NA, Mahmoud HS, Wei P, Sun J, Zhang S, White JB, Ravenberg EE, Litton JK, Damodaran S, Thompson AM, Moulder SL, Yang WT, Pagel MD, Rauch GM, Ma J.	J Magn Reson Imaging	2021
Other Cancer Types (Excluded)	Editorial for "Intra-voxel incoherent motion (IVIM) MRI for prediction of induction chemotherapy response in locally advanced hypopharyngeal carcinoma: comparison with model-free dynamic contrast-enhanced MRI"	Fujima N.	J Magn Reson Imaging	2021
Not BPE	Functional magnetic resonance: biomarkers of response in breast cancer	O'Flynn EA, DeSouza NM.	Breast Cancer Res	2011
Unrelated to Breast Cancer (Excluded)	Dynamic contrast-enhanced MRI of malignant pleural mesothelioma: a comparative study of pharmacokinetic models and correlation with mRECIST criteria	Vivoda Tomšič M, Bisdas S, Kovač V, Serša I, Šurlan Popovič K.	Cancer Imaging	2019
Unrelated to Breast Cancer (Excluded)	Quantitative Dynamic-Enhanced MRI and Intravoxel Incoherent Motion Diffusion-Weighted Imaging for Prediction of the Pathological Response to Neoadjuvant Chemotherapy and the Prognosis in Locally Advanced Gastric Cancer	Zhu Y, Jiang Z, Wang B, Li Y, Jiang J, Zhong Y, Wang S, Jiang L.	Front Oncol	2022
Not BPE	Development and validation of a nomogram based on pretreatment dynamic contrast-enhanced MRI for the prediction of pathologic response after neoadjuvant chemotherapy for triple-negative breast cancer	Li Y, Chen Y, Zhao R, Ji Y, Li J, Zhang Y, Lu H.	Eur Radiol	2022
Unrelated to Breast Cancer (Excluded)	High-relaxivity contrast-enhanced magnetic resonance neuroimaging: a review	Giesel FL, Mehndiratta A, Essig M.	Eur Radiol	2010
Unrelated to Breast Cancer (Excluded)	Factors Affecting Pathologic Complete Response Following Neoadjuvant Chemotherapy in Breast Cancer: Development and Validation of a Predictive Nomogram	Kim SY, Cho N, Choi Y, Lee SH, Ha SM, Kim ES, Chang JM, Moon WK.	Radiology	2021
Not BPE	Evaluation of pathological complete response after neoadjuvant systemic treatment of invasive breast cancer using diffusion-weighted imaging compared with dynamic contrast-enhanced based kinetic analysis	Ota R, Kataoka M, Iima M, Honda M, Ohashi A, Ohno Kishimoto A, Miyake KK, Yamada Y, Takeuchi Y, Toi M, Nakamoto Y.	Eur J Radiol	2022
Radiomics as a biomarker	Radiomic models based on magnetic resonance imaging predict the spatial distribution of CD8(+) tumor-infiltrating lymphocytes in breast cancer	Jeon SH, Kim SW, Na K, Seo M, Sohn YM, Lim YJ.	Front Immunol	2022
Unrelated to Breast Cancer (Excluded)	Spectral clustering applied for dynamic contrast-enhanced MR analysis of time-intensity curves	Tartare G, Hamad D, Azahaf M, Puech P, Betrouni N.	Comput Med Imaging Graph	2014
Unrelated to Breast Cancer (Excluded)	DCE-MRI biomarkers of tumour heterogeneity predict CRC liver metastasis shrinkage following bevacizumab and FOLFOX-6	O'Connor JP, Rose CJ, Jackson A, Watson Y, Cheung S, Maders F, Whitcher BJ, Roberts C, Buonaccorsi GA, Thompson G, Clamp AR, Jayson GC, Parker GJ.	Br J Cancer	2011
Unrelated to Breast Cancer (Excluded)	Contralateral parenchymal enhancement on breast MRI before and during neoadjuvant endocrine therapy in relation to the preoperative endocrine prognostic index	Ragusi MAA, Loo CE, van der Velden BHM, Wesseling J, Linn SC, Beets-Tan RG, Elias SG, Gilhuijs KGA.	Eur Radiol	2020
Other Cancer Types (Excluded)	Response to neoadjuvant chemoradiotherapy for locally advanced rectum cancer: Texture analysis of dynamic contrast-enhanced MRI	Zou HH, Yu J, Wei Y, Wu JF, Xu Q.	J Magn Reson Imaging	2019
Reviews	Early prediction of pathologic response to neoadjuvant therapy in breast cancer: systematic review of the accuracy of MRI	Marinovich ML, Sardanelli F, Ciatto S, Mamounas E, Brennan M, Macaskill P, Irwig L, von Minckwitz G, Houssami N.	Breast	2012
Not BPE	Comparison of Model-Free and Model-Based Dynamic Contrast-Enhanced Magnetic Resonance Imaging Pharmacokinetic Parameters for Predicting Breast Cancers' Response to Neoadjuvant Chemotherapy	Lv G, Zhou Y, Zheng D, Gao J, Xu Z, Jiang L.	J Comput Assist Tomogr	2020
Other Cancer Types (Excluded)	DCE-MRI Quantitative Parameters as Predictors of Treatment Response in Patients With Locally Advanced Cervical Squamous Cell Carcinoma Underwent CCRT	Liu B, Sun Z, Ma WL, Ren J, Zhang GW, Wei MQ, Hou WH, Hou BX, Wei LC, Huan Y, Zheng MW.	Front Oncol	2020
Reviews	The diagnostic performance of diffusion-weighted imaging and dynamic contrast-enhanced magnetic resonance imaging in evaluating the pathological response of breast cancer to neoadjuvant chemotherapy: A meta-analysis	Li Z, Li J, Lu X, Qu M, Tian J, Lei J.	Eur J Radiol	2021
Records not retrieved (Excluded)	Prediction of pathological complete response after neoadjuvant chemotherapy in breast cancer: comparison of diagnostic performances of dedicated breast PET, whole-body PET, and dynamic contrast-enhanced MRI	Tokuda Y, Yanagawa M, Fujita Y, Honma K, Tanei T, Shimoda M, Miyake T, Naoi Y, Kim SJ, Shimazu K, Hamada S, Tomiyama N.	Breast Cancer Res Treat	2021
Unrelated to Breast Cancer (Excluded)	Association of dynamic contrast-enhanced MRI and (18)F-Fluorodeoxyglucose PET/CT parameters with neoadjuvant therapy response and survival in esophagogastric cancer	Withey SJ, Owczarczyk K, Grzeda MT, Yip C, Deere H, Green M, Maisey N, Davies AR, Cook GJ, Goh V; Guy's & St Thomas' Esophagogastric Research Group.	Eur J Surg Oncol	2023
Other Cancer Types (Excluded)	Dynamic contrast-enhanced magnetic resonance imaging (DCE-MRI) for pretreatment prediction of neoadjuvant chemotherapy response in locally advanced hypopharyngeal cancer	Guo W, Zhang Y, Luo D, Yuan H.	Br J Radiol	2020
Other Cancer Types (Excluded)	Dynamic contrast-enhanced magnetic resonance imaging in prostate cancer clinical trials: potential roles and possible pitfalls	Fennessy FM, McKay RR, Beard CJ, Taplin ME, Tempany CM.	Transl Oncol	2014
Not BPE	Textural radiomic features and time-intensity curve data analysis by dynamic contrast-enhanced MRI for early prediction of breast cancer therapy response: preliminary data	Fusco R, Granata V, Maio F, Sansone M, Petrillo A.	Eur Radiol Exp	2020
Other Cancer Types (Excluded)	Diagnostic performance of contrast-enhanced dynamic and diffusion-weighted MR imaging in the assessment of tumor response to neoadjuvant therapy in muscle-invasive bladder cancer	Ahmed SA, Taher MGA, Ali WA, Ebrahem MAES.	Abdom Radiol (NY)	2021
Other Cancer Types (Excluded)	MRI of rheumatoid arthritis image quantitation for the assessment of disease activity, progression and response to therapy	Hodgson RJ, O'Connor P, Moots R.	Rheumatology (Oxford)	2008
Other Cancer Types (Excluded)	Assessment of Progression-Free-Survival in Glioblastomas by Intratreatment Dynamic Contrast-Enhanced MRI	Bisdas S, Smrdel U, Bajrovic FF, Surlan-Popovic K.	Clin Neuroradiol	2016
Other Cancer Types (Excluded)	Added Value of Dynamic Contrast-Enhanced Magnetic Resonance Imaging in Predicting Response to Somatostatin Analogs in Acromegaly Patients	Durmaz ES, Kocak B, Kadioglu P, Comunoglu N, Ulu MO, Kocer N, Islak C, Kizilkilic O.	Turk Neurosurg	2019
Radiomics as a biomarker	Radiomic analysis of DCE-MRI for prediction of response to neoadjuvant chemotherapy in breast cancer patients	Fan M, Wu G, Cheng H, Zhang J, Shao G, Li L.	Eur J Radiol	2017
Other Cancer Types (Excluded)	Multi-modal radiomics model to predict treatment response to neoadjuvant chemotherapy for locally advanced rectal cancer	Li ZY, Wang XD, Li M, Liu XJ, Ye Z, Song B, Yuan F, Yuan Y, Xia CC, Zhang X, Li Q.	World J Gastroenterol	2020
Reviews	Predictive value of background parenchymal enhancement on breast magnetic resonance imaging for pathological tumor response to neoadjuvant chemotherapy in breast cancers: a systematic review	Li X, Yan F.	Cancer Imaging	2024
Not BPE	Utility of synthetic MRI in predicting pathological complete response of various breast cancer subtypes prior to neoadjuvant chemotherapy	Matsuda M, Fukuyama N, Matsuda T, Kikuchi S, Shiraishi Y, Takimoto Y, Kamei Y, Kurata M, Kitazawa R, Kido T.	Clin Radiol	2022
Not BPE	Dynamic contrast-enhanced MRI texture analysis for pretreatment prediction of clinical and pathological response to neoadjuvant chemotherapy in patients with locally advanced breast cancer	Teruel JR, Heldahl MG, Goa PE, Pickles M, Lundgren S, Bathen TF, Gibbs P.	NMR Biomed	2014
Unrelated to Breast Cancer (Excluded)	Feasibility of contrast-enhanced MRI derived textural features to predict overall survival in locally advanced breast cancer	Chronaiou I, Giskeødegård GF, Goa PE, Teruel J, Hedayati R, Lundgren S, Huuse EM, Pickles MD, Gibbs P, Sitter B, Bathen TF.	Acta Radiol	2020
Unrelated to Breast Cancer (Excluded)	T1-Weighted Dynamic Contrast-Enhanced MRI as a Noninvasive Biomarker of Epidermal Growth Factor Receptor vIII Status	Arevalo-Perez J, Thomas AA, Kaley T, Lyo J, Peck KK, Holodny AI, Mellinghoff IK, Shi W, Zhang Z, Young RJ.	AJNR Am J Neuroradiol	2015
Other Cancer Types (Excluded)	Rectal cancer: assessment of response to neoadjuvant chemoradiation by dynamic contrast-enhanced MRI	Oberholzer K, Menig M, Pohlmann A, Junginger T, Heintz A, Kreft A, Hansen T, Schneider A, Lollert A, Schmidberger H, Christoph D.	J Magn Reson Imaging	2013
Unrelated to Breast Cancer (Excluded)	Repeatability and correlations of dynamic contrast enhanced and T2* MRI in patients with advanced pancreatic ductal adenocarcinoma	Klaassen R, Gurney-Champion OJ, Wilmink JW, Besselink MG, Engelbrecht MRW, Stoker J, Nederveen AJ, van Laarhoven HWM.	Magn Reson Imaging	2018
Radiomics as a biomarker	Radiomics Based on Dynamic Contrast-Enhanced MRI to Early Predict Pathologic Complete Response in Breast Cancer Patients Treated with Neoadjuvant Therapy	Zeng Q, Ke M, Zhong L, Zhou Y, Zhu X, He C, Liu L.	Acad Radiol	2023
Not BPE	Combining Dynamic Contrast-Enhanced Magnetic Resonance Imaging and Apparent Diffusion Coefficient Maps for a Radiomics Nomogram to Predict Pathological Complete Response to Neoadjuvant Chemotherapy in Breast Cancer Patients	Chen X, Chen X, Yang J, Li Y, Fan W, Yang Z.	J Comput Assist Tomogr	2020
Unrelated to Breast Cancer (Excluded)	Dynamic Contrast-enhanced Area-detector CT vs Dynamic Contrast-enhanced Perfusion MRI vs FDG-PET/CT: Comparison of Utility for Quantitative Therapeutic Outcome Prediction for NSCLC Patients Undergoing Chemoradiotherapy	Seki S, Fujisawa Y, Yui M, Kishida Y, Koyama H, Ohyu S, Sugihara N, Yoshikawa T, Ohno Y.	Magn Reson Med Sci	2020
Other Cancer Types (Excluded)	High-Grade Soft-Tissue Sarcomas: Can Optimizing Dynamic Contrast-Enhanced MRI Postprocessing Improve Prognostic Radiomics Models?	Crombé A, Fadli D, Buy X, Italiano A, Saut O, Kind M.	J Magn Reson Imaging	2020
Other Cancer Types (Excluded)	Prostate cancer - the role of magnetic resonance imaging	Mocikova I, Babela J, Balaz V.	Biomed Pap Med Fac Univ Palacky Olomouc Czech Repub	2012
Not BPE	Assessment of Hypoxia in Breast Cancer: Emerging Functional MR Imaging and Spectroscopy Techniques and Clinical Applications	Daimiel Naranjo I, Bhowmik A, Basukala D, Lo Gullo R, Mazaheri Y, Kapetas P, Eskreis-Winkler S, Pinker K, Thakur SB.	J Magn Reson Imaging	2024
Unrelated to Breast Cancer (Excluded)	Kinetic information from dynamic contrast-enhanced MRI enables prediction of residual cancer burden and prognosis in triple-negative breast cancer: a retrospective study	Yamaguchi A, Honda M, Ishiguro H, Kataoka M, Kataoka TR, Shimizu H, Torii M, Mori Y, Kawaguchi-Sakita N, Ueno K, Kawashima M, Takada M, Suzuki E, Nakamoto Y, Kawaguchi K, Toi M.	Sci Rep	2021
Unrelated to Breast Cancer (Excluded)	Lymph node metastasis prediction and biological pathway associations underlying DCE-MRI deep learning radiomics in invasive breast cancer	Liu W, Chen W, Xia J, Lu Z, Fu Y, Li Y, Tan Z.	BMC Med Imaging	2024
Unrelated to Breast Cancer (Excluded)	Texture analysis in assessment and prediction of chemotherapy response in breast cancer	Ahmed A, Gibbs P, Pickles M, Turnbull L.	J Magn Reson Imaging	2013
Other Cancer Types (Excluded)	Combined dynamic contrast-enhanced magnetic resonance imaging and diffusion-weighted imaging to predict neoadjuvant chemotherapy effect in FIGO stage IB2-IIA2 cervical cancers	Zhang A, Song J, Ma Z, Chen T.	Radiol Med	2020
Unrelated to Breast Cancer (Excluded)	MRI and conservative treatment of locally advanced breast cancer	Julius T, Kemp SE, Kneeshaw PJ, Chaturvedi A, Drew PJ, Turnbull LW.	Eur J Surg Oncol	2005
Not BPE	The Diagnostic Performance of DCE-MRI in Evaluating the Pathological Response to Neoadjuvant Chemotherapy in Breast Cancer: A Meta-Analysis	Cheng Q, Huang J, Liang J, Ma M, Ye K, Shi C, Luo L.	Front Oncol	2020
Unrelated to Breast Cancer (Excluded)	Changes in Magnetic Resonance Imaging Radiomic Features in Response to Androgen Deprivation Therapy in Patients with Intermediate- and High-risk Prostate Cancer	Tharmalingam H, Tsang YM, Alonzi R, Beasley W, Taylor NJ, McWilliam A, Padhani A, Choudhury A, Hoskin PJ.	Clin Oncol (R Coll Radiol)	2022
Other Cancer Types (Excluded)	Quantitative multiparametric MRI as a promising tool for the assessment of early response to neoadjuvant chemotherapy in bladder cancer	Yang X, Yuan B, Zhang Y, Zhuang J, Cai L, Wu Q, Cao Q, Li P, Lu Q, Sun X.	Eur J Radiol	2022
Not BPE	Early Prediction of Response to Neoadjuvant Chemotherapy Using Dynamic Contrast-Enhanced MRI and Ultrasound in Breast Cancer	Kim Y, Kim SH, Song BJ, Kang BJ, Yim KI, Lee A, Nam Y.	Korean J Radiol	2018
Not BPE	Early Prediction of Breast Cancer Therapy Response using Multiresolution Fractal Analysis of DCE-MRI Parametric Maps	Machireddy A, Thibault G, Tudorica A, Afzal A, Mishal M, Kemmer K, Naik A, Troxell M, Goranson E, Oh K, Roy N, Jafarian N, Holtorf M, Huang W, Song X.	Tomography	2019
Other Cancer Types (Excluded)	DCE-MRI-Derived Parameters as Predictors of Response to Neo-Adjuvant Chemoradiation Treatment of Rectal Carcinoma	Phongkitkarun S, Tohmad U, Larbcharoensub N, Sumbunnanondha K, Swangsilpa T, Sirachainan E.	J Med Assoc Thai	2016
Unrelated to Breast Cancer (Excluded)	Quantitative Three-Dimensional Assessment of the Pharmacokinetic Parameters of Intra- and Peri-tumoural Tissues on Breast Dynamic Contrast-Enhanced Magnetic Resonance Imaging	Niukkanen A, Okuma H, Sudah M, Auvinen P, Mannermaa A, Liimatainen T, Vanninen R.	J Digit Imaging	2021
Other Cancer Types (Excluded)	Comparison of gadoxetic acid-enhanced dynamic MR imaging and contrast-enhanced computed tomography for preoperative evaluation of colorectal liver metastases	Asato N, Tsurusaki M, Sofue K, Hieda Y, Katsube T, Kitajima K, Murakami T.	Jpn J Radiol	2017
Other Cancer Types (Excluded)	Radiomics characterization of tissues in an animal brain tumor model imaged using dynamic contrast enhanced (DCE) MRI	Bagher-Ebadian H, Brown SL, Ghassemi MM, Nagaraja TN, Movsas B, Ewing JR, Chetty IJ.	Sci Rep	2023
Unrelated to Breast Cancer (Excluded)	Incorporating cross-voxel exchange into the analysis of dynamic contrast-enhanced imaging data: theory, simulations and experimental results	Sinno N, Taylor E, Milosevic M, Jaffray DA, Coolens C.	Phys Med Biol	2021
Other Cancer Types (Excluded)	Dynamic contrast-enhanced magnetic resonance imaging for pretreatment prediction of early chemo-radiotherapy response in larynx and hypopharynx carcinoma	Guo W, Luo D, Chen X, Lin M, Li L, Zhao Y, Yang L, Hu L, Zhao X, Zhou C.	Oncotarget	2017
Unrelated to Breast Cancer (Excluded)	Bilateral asymmetry of quantitative parenchymal kinetics at ultrafast DCE-MRI predict response to neoadjuvant chemotherapy in patients with HER2+ breast cancer	Ren Z, Pineda FD, Howard FM, Fan X, Nanda R, Abe H, Kulkarni K, Karczmar GS.	Magn Reson Imaging	2023
Radiomics as a biomarker	A delta-radiomic lymph node model using dynamic contrast enhanced MRI for the early prediction of axillary response after neoadjuvant chemotherapy in breast cancer patients	Liu S, Du S, Gao S, Teng Y, Jin F, Zhang L.	BMC Cancer	2023
Not BPE	Prediction of pathological complete response to neoadjuvant chemotherapy in patients with breast cancer using a combination of contrast-enhanced ultrasound and dynamic contrast-enhanced magnetic resonance imaging	Han X, Yang H, Jin S, Sun Y, Zhang H, Shan M, Cheng W.	Cancer Med	2023
Other Cancer Types (Excluded)	Techniques and applications of dynamic contrast enhanced magnetic resonance imaging in cancer	Barnes SL, Whisenant JG, Xia Li, Yankeelov TE.	Annu Int Conf IEEE Eng Med Biol Soc	2014
Unrelated to Breast Cancer (Excluded)	DCE-MRI Perfusion and Permeability Parameters as predictors of tumor response to CCRT in Patients with locally advanced NSCLC	Tao X, Wang L, Hui Z, Liu L, Ye F, Song Y, Tang Y, Men Y, Lambrou T, Su Z, Xu X, Ouyang H, Wu N.	Sci Rep	2016
Unrelated to Breast Cancer (Excluded)	Assessment of tumor vascularization: immunohistochemical and non-invasive methods	Fanelli M, Locopo N, Gattuso D, Gasparini G.	Int J Biol Markers	1999
Not BPE	Multiparametric MRI with diffusion-weighted imaging in predicting response to chemotherapy in cases of osteosarcoma and Ewing's sarcoma	Saleh MM, Abdelrahman TM, Madney Y, Mohamed G, Shokry AM, Moustafa AF.	Br J Radiol	2020
Unrelated to Breast Cancer (Excluded)	Influence of temporal parameters of DCE-MRI on the quantification of heterogeneity in tumor vascularization	Crombé A, Saut O, Guigui J, Italiano A, Buy X, Kind M.	J Magn Reson Imaging	2019
Other Cancer Types (Excluded)	The assessment of pathological response to neoadjuvant chemotherapy in muscle-invasive bladder cancer patients with DCE-MRI and DWI: a systematic review and meta-analysis	Zong R, Ma X, Shi Y, Geng L.	Br J Radiol	2023
Other Cancer Types (Excluded)	Predictive and prognostic role of functional imaging of head and neck squamous cell carcinomas	Quon H, Brizel DM.	Semin Radiat Oncol	2012
Other Cancer Types (Excluded)	Prognostic value of tumoral and peritumoral magnetic resonance parameters in osteosarcoma patients for monitoring chemotherapy response	Hao Y, An R, Xue Y, Li F, Wang H, Zheng J, Fan L, Liu J, Fan H, Yin H.	Eur Radiol	2021
Other Cancer Types (Excluded)	Dynamic contrast-enhanced MRI coupled with a subtraction technique is useful for treatment response evaluation of malignant melanoma hepatic metastasis	Lee M, Baek SE, Moon J, Roh YH, Lim JS, Park MS, Kim MJ, Kim H.	Oncotarget	2016
Unrelated to Breast Cancer (Excluded)	Quantitative dynamic contrast-enhanced MR imaging for the preliminary prediction of the response to gemcitabine-based chemotherapy in advanced pancreatic ductal carcinoma	Tang W, Liu W, Li HM, Wang QF, Fu CX, Wang XH, Zhou LP, Peng WJ.	Eur J Radiol	2019
Not BPE	Dynamic Contrast-Enhanced Magnetic Resonance Imaging in the Assessment of Inflammatory Breast Cancer Prior to and After Neoadjuvant Treatment	van Uden DJP, de Wilt JHW, Meeuwis C, Blanken-Peeters CFJM, Mann RM.	Breast Care (Basel)	2017
Not BPE	Quantitative Three-Dimensional Assessment of the Pharmacokinetic Parameters of Intra- and Peri-tumoural Tissues on Breast Dynamic Contrast-Enhanced Magnetic Resonance Imaging	Niukkanen A, Okuma H, Sudah M, Auvinen P, Mannermaa A, Liimatainen T, Vanninen R.	J Digit Imaging	2021
Radiomics as a biomarker	Four-Dimensional Machine Learning Radiomics for the Pretreatment Assessment of Breast Cancer Pathologic Complete Response to Neoadjuvant Chemotherapy in Dynamic Contrast-Enhanced MRI	Caballo M, Sanderink WBG, Han L, Gao Y, Athanasiou A, Mann RM.	J Magn Reson Imaging	2023
Other Cancer Types (Excluded)	Dynamic contrast-enhanced magnetic resonance imaging in locally advanced rectal cancer: role of perfusion parameters in the assessment of response to treatment	Ciolina M, Caruso D, De Santis D, Zerunian M, Rengo M, Alfieri N, Musio D, De Felice F, Ciardi A, Tombolini V, Laghi A.	Radiol Med	2019
Unrelated to Breast Cancer (Excluded)	Changes in tumor blood flow as measured by Dynamic Contrast-Enhanced Magnetic Resonance Imaging (DCE-MRI) may predict activity of single agent bevacizumab in recurrent epithelial ovarian (EOC) and primary peritoneal cancer (PPC) patients: an exploratory analysis of a Gynecologic Oncology Group Phase II study	Chase DM, Sill MW, Monk BJ, Chambers MD, Darcy KM, Han ES, Buening BJ, Sorosky JI, Fruehauf JP, Burger RA.	Gynecol Oncol	2012
Unrelated to Breast Cancer (Excluded)	Defining reperfusion post endovascular therapy in ischemic stroke using MR-dynamic contrast enhanced perfusion	d'Esterre CD, Sah RG, Assis Z, Talai AS, Demchuk AM, Hill MD, Goyal M, Lee TY, Forkert ND, Barber PA.	Br J Radiol	2020
Unrelated to Breast Cancer (Excluded)	Nomogram based on quantitative dynamic contrast-enhanced magnetic resonance imaging, apparent diffusion coefficient, and clinicopathological features for early prediction of pathologic complete response in breast cancer patients receiving neoadjuvant chemotherapy	He M, Su J, Ruan H, Song Y, Ma M, Xue F.	Quant Imaging Med Surg	2023
Other Cancer Types (Excluded)	MRI Features Associated with Histology of Benign Prostatic Hyperplasia Nodules: Generation of a Predictive Model	Dai JC, Morgan TN, Goueli R, Parrott D, Kenigsberg A, Mauck RJ, Roehrborn CG, Strand DW, Costa DN, Gahan JC.	J Endourol	2022
Records not retrieved (Excluded)	Neoadjuvant therapy for triple negative and HER2-positive early breast cancer	Harbeck, N; Gluz,O	Breast	2017
Other Cancer Types (Excluded)	Classification of dynamic contrast enhanced MR images of cervical cancers using texture analysis and support vector machines	Gluz, O.	IEEE Trans Med Imaging	2014
Not BPE	Clinical application of magnetic resonance imaging in management of breast cancer patients receiving neoadjuvant chemotherapy	Chen JH, Su MY.	Biomed Res Int	2013
Unrelated to Breast Cancer (Excluded)	Dynamic contrast-enhanced MRI may be helpful to predict response and prognosis after bevacizumab treatment in patients with recurrent high-grade glioma: comparison with diffusion tensor and dynamic susceptibility contrast imaging	Park YW, Ahn SS, Moon JH, Kim EH, Kang SG, Chang JH, Kim SH, Lee SK.	Neuroradiology	2021
Unrelated to Breast Cancer (Excluded)	Prognostication of anaplastic astrocytoma patients: application of contrast leakage information of dynamic susceptibility contrast-enhanced MRI and dynamic contrast-enhanced MRI	Kim HS, Kwon SL, Choi SH, Hwang I, Kim TM, Park CK, Park SH, Won JK, Kim IH, Lee ST.	Eur Radiol	2020
Unrelated to Breast Cancer (Excluded)	Early assessment of response to chemotherapy in lung cancer using dynamic contrast-enhanced MRI: a proof-of-concept study	Xu J, Mei L, Liu L, Wang K, Zhou Z, Zheng J.	Clin Radiol	2018
Unrelated to Breast Cancer (Excluded)	Use of new imaging techniques to predict tumour response to therapy	Harry VN, Semple SI, Parkin DE, Gilbert FJ.	Lancet Oncol	2010
Not BPE	Neoadjuvant Chemotherapy for Breast Cancer: Functional Tumor Volume by MR Imaging Predicts Recurrence-free Survival-Results from the ACRIN 6657/CALGB 150007 I-SPY 1 TRIAL	Hylton NM, Gatsonis CA, Rosen MA, Lehman CD, Newitt DC, Partridge SC, Bernreuter WK, Pisano ED, Morris EA, Weatherall PT, Polin SM, Newstead GM, Marques HS, Esserman LJ, Schnall MD; ACRIN 6657 Trial Team and I-SPY 1 TRIAL Investigators.	Radiology	2016
Other Cancer Types (Excluded)	The Role of Dynamic Contrast-Enhanced Magnetic Resonance Imaging in Predicting Treatment Response for Cervical Cancer Treated with Concurrent Chemoradiotherapy	Lu H, Wu Y, Liu X, Huang H, Jiang H, Zhu C, Man Y, Liu P, Li X, Chen Z, Long X, Pang Q, Deng S, Gu J.	Cancer Manag Res	2021
Other Cancer Types (Excluded)	Rectal Cancer: Assessment of Neoadjuvant Chemoradiation Outcome based on Radiomics of Multiparametric MRI	Nie K, Shi L, Chen Q, Hu X, Jabbour SK, Yue N, Niu T, Sun X.	Clin Cancer Res	2016
Unrelated to Breast Cancer (Excluded)	Heterogeneity in DCE-MRI parametric maps: a biomarker for treatment response?	Alic L, van Vliet M, van Dijke CF, Eggermont AM, Veenland JF, Niessen WJ.	Phys Med Biol	2011
Unrelated to Breast Cancer (Excluded)	Extracellular volume fraction with MRI: As an alternative predictive biomarker to dynamic contrast-enhanced MRI for chemotherapy response of pancreatic ductal adenocarcinoma	Fukukura Y, Kumagae Y, Fujisaki Y, Nakamura S, Dominik Nickel M, Imai H, Yoshiura T.	Eur J Radiol	2021
Other Cancer Types (Excluded)	Dynamic contrast-enhanced MRI: Use in predicting pathological complete response to neoadjuvant chemoradiation in locally advanced rectal cancer	Tong T, Sun Y, Gollub MJ, Peng W, Cai S, Zhang Z, Gu Y.	J Magn Reson Imaging	2015
Not BPE	Dynamic contrast-enhanced magnetic resonance imaging and diffusion-weighted magnetic resonance imaging for predicting the response of locally advanced breast cancer to neoadjuvant therapy: a meta-analysis	Virostko J, Hainline A, Kang H, Arlinghaus LR, Abramson RG, Barnes SL, Blume JD, Avery S, Patt D, Goodgame B, Yankeelov TE, Sorace AG.	J Med Imaging (Bellingham)	2018
Unrelated to Breast Cancer (Excluded)	Assessing response in breast cancer with dynamic contrast-enhanced magnetic resonance imaging: are signal intensity-time curves adequate?	Woolf DK, Padhani AR, Taylor NJ, Gogbashian A, Li SP, Beresford MJ, Ah-See ML, Stirling J, Collins DJ, Makris A.	Breast Cancer Res Treat	2014
Not BPE	Prediction of pathologic complete response to neoadjuvant systemic therapy in triple negative breast cancer using deep learning on multiparametric MRI	Zhou Z, Adrada BE, Candelaria RP, Elshafeey NA, Boge M, Mohamed RM, Pashapoor S, Sun J, Xu Z, Panthi B, Son JB, Guirguis MS, Patel MM, Whitman GJ, Moseley TW, Scoggins ME, White JB, Litton JK, Valero V, Hunt KK, Tripathy D, Yang W, Wei P, Yam C, Pagel MD, Rauch GM, Ma J.	Sci Rep	2023
Unrelated to Breast Cancer (Excluded)	Dynamic contrast-enhanced MR imaging pharmacokinetic parameters as predictors of treatment response of brain metastases in patients with lung cancer	Kuchcinski G, Le Rhun E, Cortot AB, Drumez E, Duhal R, Lalisse M, Dumont J, Lopes R, Pruvo JP, Leclerc X, Delmaire C.	Eur Radiol	2017
Not BPE	Dynamic Contrast-Enhanced Magnetic Resonance Imaging of Advanced Cervical Carcinoma: The Advantage of Perfusion Parameters From the Peripheral Region in Predicting the Early Response to Radiotherapy	Zhang Z, Wang Z, Zhao R.	Int J Gynecol Cancer	2018
Unrelated to Breast Cancer (Excluded)	Dynamic gadobutrol-enhanced MRI predicts early response to antivascular but not to antiproliferation therapy in a mouse xenograft model	Dassler K, Scholle FD, Schütz G.	Magn Reson Med	2014
Not BPE	Time Course Changes of Synthetic Relaxation Time During Neoadjuvant Chemotherapy in Breast Cancer: The Optimal Parameter for Treatment Response Evaluation	Zhao R, Du S, Gao S, Shi J, Zhang L.	J Magn Reson Imaging	2023
Not BPE	MRI Volume Changes of Axillary Lymph Nodes as Predictor of Pathologic Complete Responses to Neoadjuvant Chemotherapy in Breast Cancer	Cattell RF, Kang JJ, Ren T, Huang PB, Muttreja A, Dacosta S, Li H, Baer L, Clouston S, Palermo R, Fisher P, Bernstein C, Cohen JA, Duong TQ.	Clin Breast Cancer	2020
Not BPE	Effect of Imaging Parameter Thresholds on MRI Prediction of Neoadjuvant Chemotherapy Response in Breast Cancer Subtypes	Lo WC, Li W, Jones EF, Newitt DC, Kornak J, Wilmes LJ, Esserman LJ, Hylton NM.	PLoS One	2016
Other Cancer Types (Excluded)	Early responses assessment of neoadjuvant chemotherapy in nasopharyngeal carcinoma by serial dynamic contrast-enhanced MR imaging	Zheng D, Yue Q, Ren W, Liu M, Zhang X, Lin H, Lai G, Chen W, Chan Q, Chen Y.	Magn Reson Imaging	2017
Not BPE	Impact of MRI Protocol Adherence on Prediction of Pathological Complete Response in the I-SPY 2 Neoadjuvant Breast Cancer Trial	Onishi N, Li W, Gibbs J, Wilmes LJ, Nguyen A, Jones EF, Arasu V, Kornak J, Joe BN, Esserman LJ, Newitt DC, Hylton NM.	Tomography	2020
Radiomics analysis	Radiomic signatures derived from multiparametric MRI for the pretreatment prediction of response to neoadjuvant chemotherapy in breast cancer	Bian T, Wu Z, Lin Q, Wang H, Ge Y, Duan S, Fu G, Cui C, Su X.	Br J Radiol	2020
Other Cancer Types (Excluded)	Could perfusion heterogeneity at dynamic contrast-enhanced MRI be used to predict rectal cancer sensitivity to chemoradiotherapy?	Palmisano A, Esposito A, Rancoita PMV, Di Chiara A, Passoni P, Slim N, Campolongo M, Albarello L, Fiorino C, Rosati R, Del Maschio A, De Cobelli F.	Clin Radiol	2018
Unrelated to Breast Cancer (Excluded)	Perfusion MRI in the early clinical development of antivascular drugs: decorations or decision making tools?	Zweifel M, Padhani AR.	Eur J Nucl Med Mol Imaging	2010
Not BPE	Evaluation of Multiparametric MRI Radiomics-Based Nomogram in Prediction of Response to Neoadjuvant Chemotherapy in Breast Cancer: A Two-Center study	Wang X, Hua H, Han J, Zhong X, Liu J, Chen J.	Clin Breast Cancer	2023
Other Cancer Types (Excluded)	Comparison of the pre-treatment functional MRI metrics' efficacy in predicting Locoregionally advanced nasopharyngeal carcinoma response to induction chemotherapy	Zhao DW, Fan WJ, Meng LL, Luo YR, Wei J, Liu K, Liu G, Li JF, Zang X, Li M, Zhang XX, Ma L.	Cancer Imaging	2021
Not BPE	Prediction of neoadjuvant chemotherapy pathological complete response for breast cancer based on radiomics nomogram of intratumoral and derived tissue	Zheng G, Hou J, Shu Z, Peng J, Han L, Yuan Z, He X, Gong X.	BMC Med Imaging	2024
Other Cancer Types (Excluded)	Deciphering Intratumoral Molecular Heterogeneity in Clear Cell Renal Cell Carcinoma with a Radiogenomics Platform	Udayakumar D, Zhang Z, Xi Y, Dwivedi DK, Fulkerson M, Haldeman S, McKenzie T, Yousuf Q, Joyce A, Hajibeigi A, Notgrass H, de Leon AD, Yuan Q, Lewis MA, Madhuranthakam AJ, Sibley RC, Elias R, Guo J, Christie A, McKay RM, Cadeddu JA, Bagrodia A, Margulis V, Brugarolas J, Wang T, Kapur P, Pedrosa I.	Clin Cancer Res	2021
Other Cancer Types (Excluded)	Pancreatic cancer: utility of dynamic contrast-enhanced MR imaging in assessment of antiangiogenic therapy	Akisik MF, Sandrasegaran K, Bu G, Lin C, Hutchins GD, Chiorean EG.	Radiology	2010
Other Cancer Types (Excluded)	Dynamic contrast enhanced‑magnetic resonance imaging for the early evaluation of the response to docetaxel in rats with epithelial ovarian cancer	Yuan SJ, Qiao TK, Qiang JW, Cai SQ.	Oncol Rep	2019
Unrelated to Breast Cancer (Excluded)	Value of DCE-MRI and FDG-PET/CT in the prediction of response to preoperative chemotherapy with bevacizumab for colorectal liver metastases	De Bruyne S, Van Damme N, Smeets P, Ferdinande L, Ceelen W, Mertens J, Van de Wiele C, Troisi R, Libbrecht L, Laurent S, Geboes K, Peeters M.	Br J Cancer	2012
Not BPE	Pretreatment prediction of pathologic complete response to neoadjuvant chemotherapy in breast cancer: Perfusion metrics of dynamic contrast enhanced MRI	Lee J, Kim SH, Kang BJ.	Sci Rep	2018
Unrelated to Breast Cancer (Excluded)	Abbreviated Gadoxetic Acid-Enhanced MRI for the Detection of Liver Metastases in Patients With Potentially Resectable Pancreatic Ductal Adenocarcinoma	Yamaguchi T, Sofue K, Ueshima E, Ueno Y, Tsujita Y, Yabe S, Shirakawa S, Toyama H, Hori M, Fukumoto T, Murakami T.	J Magn Reson Imaging	2022
Not BPE	Role of Doppler US and elastography prior to biopsy to identify candidates for avoidance of surgery following neoadjuvant chemotherapy for breast cancer	Kim SY, Lee HB, Han W, Lee SH, Chang JM, Cho N.	Ultrasonography	2023
Other Cancer Types (Excluded)	Vascular biomarkers derived from dynamic contrast-enhanced MRI predict response of vestibular schwannoma to antiangiogenic therapy in type 2 neurofibromatosis	Li KL, Djoukhadar I, Zhu X, Zhao S, Lloyd S, McCabe M, McBain C, Evans DG, Jackson A.	Neuro Oncol	2016
Other Cancer Types (Excluded)	Prediction of post transarterial chemoembolization MR images of hepatocellular carcinoma using spatio-temporal graph convolutional networks	Svecic A, Mansour R, Tang A, Kadoury S.	PLoS One	2021
Other Cancer Types (Excluded)	DW-MRI and DCE-MRI are of complementary value in predicting pathologic response to neoadjuvant chemoradiotherapy for esophageal cancer	Heethuis SE, Goense L, van Rossum PSN, Borggreve AS, Mook S, Voncken FEM, Bartels-Rutten A, Aleman BMP, van Hillegersberg R, Ruurda JP, Meijer GJ, Lagendijk JJW, van Lier ALHMW.	Acta Oncol	2018
Unrelated to Breast Cancer (Excluded)	Additive value of diffusion-weighted MRI in the I-SPY 2 TRIAL	Li W, Newitt DC, Wilmes LJ, Jones EF, Arasu V, Gibbs J, La Yun B, Li E, Partridge SC, Kornak J; I-SPY 2 Consortium; Esserman LJ, Hylton NM.	J Magn Reson Imaging	2019
Not BPE	Predicting pathological complete response to neoadjuvant chemotherapy in breast cancer patients: use of MRI radiomics data from three regions with multiple machine learning algorithms	Zheng G, Peng J, Shu Z, Jin H, Han L, Yuan Z, Qin X, Hou J, He X, Gong X.	J Cancer Res Clin Oncol	2024
Unrelated to Breast Cancer (Excluded)	Mechanistic modelling of dynamic MRI data predicts that tumour heterogeneity decreases therapeutic response	Venkatasubramanian R, Arenas RB, Henson MA, Forbes NS.	Br J Cancer	2010
Unrelated to Breast Cancer (Excluded)	Use of dynamic contrast-enhanced MRI to assess the functional vascular pharmacokinetic parameters of normal human ovaries	Hall GH, Atkin SL, Turnbull LW.	J Reprod Med	2002
Not BPE	The role of MRI in predicting Ki-67 in breast cancer: preliminary results from a prospective study	Caiazzo C, Di Micco R, Esposito E, Sollazzo V, Cervotti M, Varelli C, Forestieri P, Limite G.	Tumori	2018
Other Cancer Types (Excluded)	Diagnostic Performance of Vascular Permeability and Texture Parameters for Evaluating the Response to Neoadjuvant Chemoradiotherapy in Patients With Esophageal Squamous Cell Carcinoma	Ji W, Wang J, Zhou R, Wang M, Wang W, Pang P, Kong M, Zhou C.	Front Oncol	2021
Other Cancer Types (Excluded)	Early biomarkers from dynamic contrast-enhanced magnetic resonance imaging to predict the response to antiangiogenic therapy in high-grade gliomas	Piludu F, Marzi S, Pace A, Villani V, Fabi A, Carapella CM, Terrenato I, Antenucci A, Vidiri A.	Neuroradiology	2015
Other Cancer Types (Excluded)	Machine learning for prediction of chemoradiation therapy response in rectal cancer using pre-treatment and mid-radiation multi-parametric MRI	Shi L, Zhang Y, Nie K, Sun X, Niu T, Yue N, Kwong T, Chang P, Chow D, Chen JH, Su MY.	Magn Reson Imaging	2019
Not BPE	Diffusion-weighted and dynamic contrast-enhanced MRI in evaluation of early treatment effects during neoadjuvant chemotherapy in breast cancer patients	Jensen LR, Garzon B, Heldahl MG, Bathen TF, Lundgren S, Gribbestad IS.	J Magn Reson Imaging	2011
Other Cancer Types (Excluded)	Triple-phase contrast-enhanced MRI for the prediction of preoperative chemotherapeutic effect in patients with osteosarcoma: comparison with (99m)Tc-MIBI scintigraphy	Wakabayashi H, Saito J, Taki J, Hashimoto N, Tsuchiya H, Gabata T, Kinuya S.	Skeletal Radiol	2016
Other Cancer Types (Excluded)	Evaluation of response to neoadjuvant chemotherapy in osteosarcoma using dynamic contrast-enhanced MRI: development and external validation of a model	Kalisvaart GM, Van Den Berghe T, Grootjans W, Lejoly M, Huysse WCJ, Bovée JVMG, Creytens D, Gelderblom H, Speetjens FM, Lapeire L, van de Sande MAJ, Sys G, de Geus-Oei LF, Verstraete KL, Bloem JL.	Skeletal Radiol	2024
Not BPE	A clinicopathological-imaging nomogram for the prediction of pathological complete response in breast cancer cases administered neoadjuvant therapy	Yang W, Yang Y, Zhang C, Yin Q, Zhang N.	Magn Reson Imaging	2024
Other Cancer Types (Excluded)	MRI-Based Radiomics: Nomograms predicting the short-term response after transcatheter arterial chemoembolization (TACE) in hepatocellular carcinoma patients with diameter less than 5 cm	Kuang Y, Li R, Jia P, Ye W, Zhou R, Zhu R, Wang J, Lin S, Pang P, Ji W.	Abdom Radiol (NY)	2021
Not BPE	Machine learning with textural analysis of longitudinal multiparametric MRI and molecular subtypes accurately predicts pathologic complete response in patients with invasive breast cancer	Syed A, Adam R, Ren T, Lu J, Maldjian T, Duong TQ.	PLoS One	2023
Other Cancer Types (Excluded)	Combined T2w volumetry, DW-MRI and DCE-MRI for response assessment after neo-adjuvant chemoradiation in locally advanced rectal cancer	Intven M, Monninkhof EM, Reerink O, Philippens ME.	Acta Oncol	2015
Other Cancer Types (Excluded)	Tumor radiomic heterogeneity: Multiparametric functional imaging to characterize variability and predict response following cervical cancer radiation therapy	Bowen SR, Yuh WTC, Hippe DS, Wu W, Partridge SC, Elias S, Jia G, Huang Z, Sandison GA, Nelson D, Knopp MV, Lo SS, Kinahan PE, Mayr NA.	J Magn Reson Imaging	2018
Other Cancer Types (Excluded)	Multi-parametric MRI in cervical cancer: early prediction of response to concurrent chemoradiotherapy in combination with clinical prognostic factors	Yang W, Qiang JW, Tian HP, Chen B, Wang AJ, Zhao JG.	Eur Radiol	2018
Other Cancer Types (Excluded)	Prediction of early response to concurrent chemoradiotherapy in cervical cancer: Value of multi-parameter MRI combined with clinical prognostic factors	Zheng X, Guo W, Dong J, Qian L.	Magn Reson Imaging	2020
Other Cancer Types (Excluded)	Dynamic contrast-enhanced MR imaging predicts local control in oropharyngeal or hypopharyngeal squamous cell carcinoma treated with chemoradiotherapy	Ng SH, Lin CY, Chan SC, Yen TC, Liao CT, Chang JT, Ko SF, Wang HM, Huang SF, Lin YC, Wang JJ.	PLoS One	2013
Other Cancer Types (Excluded)	Texture analysis on parametric maps derived from dynamic contrast-enhanced magnetic resonance imaging in head and neck cancer	Jansen JF, Lu Y, Gupta G, Lee NY, Stambuk HE, Mazaheri Y, Deasy JO, Shukla-Dave A.	World J Radiol	2016
Other Cancer Types (Excluded)	Dynamic contrast-enhanced magnetic resonance imaging predicts immediate therapeutic response of magnetic resonance-guided high-intensity focused ultrasound ablation of symptomatic uterine fibroids	Kim YS, Lim HK, Kim JH, Rhim H, Park BK, Keserci B, Köhler MO, Bae DS, Kim BG, Lee JW, Kim TJ, Sokka S, Lee JH.	Invest Radiol	2011
Other Cancer Types (Excluded)	Dynamic contrast enhanced-MRI for the detection of pathological complete response to neoadjuvant chemotherapy for locally advanced rectal cancer	Gollub MJ, Gultekin DH, Akin O, Do RK, Fuqua JL 3rd, Gonen M, Kuk D, Weiser M, Saltz L, Schrag D, Goodman K, Paty P, Guillem J, Nash GM, Temple L, Shia J, Schwartz LH.	Eur Radiol	2012
Unrelated to Breast Cancer (Excluded)	Advances in Magnetic Resonance Imaging and Positron Emission Tomography Imaging for Grading and Molecular Characterization of Glioma	Chung C, Metser U, Ménard C.	Semin Radiat Oncol	2015
Not BPE	Neoadjuvant chemotherapy in breast cancer-response evaluation and prediction of response to treatment using dynamic contrast-enhanced and diffusion-weighted MR imaging	Fangberget A, Nilsen LB, Hole KH, Holmen MM, Engebraaten O, Naume B, Smith HJ, Olsen DR, Seierstad T.	Eur Radiol	2011
Other Cancer Types (Excluded)	DCE-MRI time-intensity curve visual inspection to assess pathological response after neoadjuvant therapy in locally advanced rectal cancer	Petrillo A, Fusco R, Petrillo M, Granata V, Bianco F, Di Marzo M, Delrio P, Tatangelo F, Botti G, Pecori B, Avallone A.	Jpn J Radiol	2018
Other Cancer Types (Excluded)	Histogram Analysis of Perfusion Parameters from Dynamic Contrast-Enhanced MR Imaging with Tumor Characteristics and Therapeutic Response in Locally Advanced Rectal Cancer	Yeo DM, Oh SN, Choi MH, Lee SH, Lee MA, Jung SE.	Biomed Res Int	2018
Not BPE	Investigating the Role of Model-Based and Model-Free Imaging Biomarkers as Early Predictors of Neoadjuvant Breast Cancer Therapy Outcome	Kontopodis E, Venianaki M, Manikis GC, Nikiforaki K, Salvetti O, Papadaki E, Papadakis GZ, Karantanas AH, Marias K.	IEEE J Biomed Health Inform	2019
Unrelated to Breast Cancer (Excluded)	Tumour status prediction by means of carbon-ion beam irradiation: comparison of washout rates between in-beam PET and DCE-MRI in rats	Toramatsu C, Mohammadi A, Wakizaka H, Nitta N, Ikoma Y, Seki C, Kanno I, Yamaya T.	Phys Med Biol	2023
Unrelated to Breast Cancer (Excluded)	Perfusion MR imaging of extracranial tumor angiogenesis	Padhani AR, Dzik-Jurasz A.	Top Magn Reson Imaging	2004
Not BPE	Three-dimensional Contrast-enhanced Ultrasound in Response Assessment for Breast Cancer: A Comparison with Dynamic Contrast-enhanced Magnetic Resonance Imaging and Pathology	Jia WR, Tang L, Wang DB, Chai WM, Fei XC, He JR, Chen M, Wang WP.	Sci Rep	2016
Not BPE	Evaluation of the efficacy of neoadjuvant chemotherapy for breast cancer using diffusion-weighted imaging and dynamic contrast-enhanced magnetic resonance imaging	Xu HD, Zhang YQ.	Neoplasma	2017
Other Cancer Types (Excluded)	Role of MRI in osteosarcoma for evaluation and prediction of chemotherapy response: correlation with histological necrosis	Bajpai J, Gamnagatti S, Kumar R, Sreenivas V, Sharma MC, Khan SA, Rastogi S, Malhotra A, Safaya R, Bakhshi S.	Pediatr Radiol	2011
Not BPE	Comparison of Pathologic Response Evaluation Systems After Neoadjuvant Chemotherapy in Breast Cancers: Correlation With Computer-Aided Diagnosis of MRI Features	Choi WJ, Kim HH, Cha JH, Shin HJ, Chae EY.	AJR Am J Roentgenol	2019
Other Cancer Types (Excluded)	Semiquantitative and quantitative dynamic contrast-enhanced magnetic resonance imaging measurements predict radiation response in cervix cancer	Zahra MA, Tan LT, Priest AN, Graves MJ, Arends M, Crawford RA, Brenton JD, Lomas DJ, Sala E.	Int J Radiat Oncol Biol Phys	2009
Unrelated to Breast Cancer (Excluded)	MRI reveals the in vivo cellular and vascular response to BEZ235 in ovarian cancer xenografts with different PI3-kinase pathway activity	Cebulla J, Huuse EM, Pettersen K, van der Veen A, Kim E, Andersen S, Prestvik WS, Bofin AM, Pathak AP, Bjørkøy G, Bathen TF, Moestue SA.	Br J Cancer	2015
Not BPE	Computer-aided breast MR image feature analysis for prediction of tumor response to chemotherapy	Aghaei F, Tan M, Hollingsworth AB, Qian W, Liu H, Zheng B.	Med Phys	2015
Not BPE	Characterizing Trastuzumab-Induced Alterations in Intratumoral Heterogeneity with Quantitative Imaging and Immunohistochemistry in HER2+ Breast Cancer	Syed AK, Woodall R, Whisenant JG, Yankeelov TE, Sorace AG.	Neoplasia	2019
Unrelated to Breast Cancer (Excluded)	Tumor plasma flow determined by dynamic contrast-enhanced MRI predicts response to induction chemotherapy in head and neck cancer	Bernstein JM, Kershaw LE, Withey SB, Lowe NM, Homer JJ, Slevin NJ, Bonington SC, Carrington BM, West CM.	Oral Oncol	2015
Unrelated to Breast Cancer (Excluded)	Characterization of tumor microvascular structure and permeability: comparison between magnetic resonance imaging and intravital confocal imaging	Reitan NK, Thuen M, Goa PE, de Lange Davies C.	J Biomed Opt	2010
Other Cancer Types (Excluded)	Evaluation of Soft Tissue Sarcoma Response to Preoperative Chemoradiotherapy Using Dynamic Contrast-Enhanced Magnetic Resonance Imaging	Huang W, Beckett BR, Tudorica A, Meyer JM, Afzal A, Chen Y, Mansoor A, Hayden JB, Doung YC, Hung AY, Holtorf ML, Aston TJ, Ryan CW.	Tomography	2016
Other Cancer Types (Excluded)	Response assessment during chemoradiation using a hypercellular/hyperperfused imaging phenotype predicts survival in patients with newly diagnosed glioblastoma	Kim MM, Aryal MP, Sun Y, Parmar HA, Li P, Schipper M, Wahl DR, Lawrence TS, Cao Y.	Neuro Oncol	2021
Other Cancer Types (Excluded)	A Quantitative Multiparametric MRI Analysis Platform for Estimation of Robust Imaging Biomarkers in Clinical Oncology	LoCastro E, Paudyal R, Konar AS, LaViolette PS, Akin O, Hatzoglou V, Goh AC, Bochner BH, Rosenberg J, Wong RJ, Lee NY, Schwartz LH, Shukla-Dave A.	Tomography	2023
Other Cancer Types (Excluded)	Dynamic contrast-enhanced MR imaging in monitoring response to isolated limb perfusion in high-grade soft tissue sarcoma: initial results	van Rijswijk CS, Geirnaerdt MJ, Hogendoorn PC, Peterse JL, van Coevorden F, Taminiau AH, Tollenaar RA, Kroon BB, Bloem JL.	Eur Radiol	2003
Other Cancer Types (Excluded)	Temporal analysis of tumor heterogeneity and volume for cervical cancer treatment outcome prediction: preliminary evaluation	Prescott JW, Zhang D, Wang JZ, Mayr NA, Yuh WT, Saltz J, Gurcan M.	J Digit Imaging	2010
Unrelated to Breast Cancer (Excluded)	Radiological Response Is Associated with Better Outcomes and Should Be Considered a Therapeutic Target in Crohn's Disease	Hallé E, Azahaf M, Duveau N, Lambin T, Nachury M, Branche J, Gérard R, Lauriot Dit Prevost C, Wils P, Desreumaux P, Ernst O, Pariente B.	Dig Dis Sci	2020
Other Cancer Types (Excluded)	Correlation between quantitative and semiquantitative parameters in DCE-MRI with a blood pool agent in rectal cancer: can semiquantitative parameters be used as a surrogate for quantitative parameters?	Dijkhoff RAP, Maas M, Martens MH, Papanikolaou N, Lambregts DMJ, Beets GL, Beets-Tan RGH.	Abdom Radiol (NY)	2017
Not BPE	Comparing the Performances of Magnetic Resonance Imaging Size vs Pharmacokinetic Parameters to Predict Response to Neoadjuvant Chemotherapy and Survival in Patients With Breast Cancer	Dogan BE, Yuan Q, Bassett R, Guvenc I, Jackson EF, Cristofanilli M, Whitman GJ.	Curr Probl Diagn Radiol	2019
Other Cancer Types (Excluded)	Toward a noninvasive estimate of interstitial fluid pressure by dynamic contrast-enhanced MRI in a rat model of cerebral tumor	Elmghirbi R, Nagaraja TN, Brown SL, Keenan KA, Panda S, Cabral G, Bagher-Ebadian H, Divine GW, Lee IY, Ewing JR.	Magn Reson Med	2018
Other Cancer Types (Excluded)	[Application of magnetic resonance imaging in TN re-staging and efficacy evaluation after neoadjuvant therapy for rectal cancer]	Lei J, Wang H.	Zhonghua Wei Chang Wai Ke Za Zhi	2018
Unrelated to Breast Cancer (Excluded)	New algorithm for quantifying vascular changes in dynamic contrast-enhanced MRI independent of absolute T1 values	Haacke EM, Filleti CL, Gattu R, Ciulla C, Al-Bashir A, Suryanarayanan K, Li M, Latif Z, DelProposto Z, Sehgal V, Li T, Torquato V, Kanaparti R, Jiang J, Neelavalli J.	Magn Reson Med	2007
Unrelated to Breast Cancer (Excluded)	Dynamic contrast-enhanced MRI in advanced nonsmall-cell lung cancer patients treated with first-line bevacizumab, gemcitabine, and cisplatin	Chang YC, Yu CJ, Chen CM, Hu FC, Hsu HH, Tseng WY, Ting-Fang Shih T, Yang PC, Chih-Hsin Yang J.	J Magn Reson Imaging	2012
Other Cancer Types (Excluded)	Early Prediction of Treatment Response of Neuroendocrine Hepatic Metastases after Peptide Receptor Radionuclide Therapy with (90)Y-DOTATOC Using Diffusion Weighted and Dynamic Contrast-Enhanced MRI	Weikert T, Maas OC, Haas T, Klarhöfer M, Bremerich J, Forrer F, Sauter AW, Sommer G.	Contrast Media Mol Imaging	2019
Unrelated to Breast Cancer (Excluded)	Non-invasive vascular imaging: assessing tumour vascularity	Delorme S, Knopp MV.	Eur Radiol	1998
Unrelated to Breast Cancer (Excluded)	On the identifiability of pharmacokinetic parameters in dynamic contrast-enhanced imaging	Lopata RG, Backes WH, van den Bosch PP, van Riel NA.	Magn Reson Med	2007
Other Cancer Types (Excluded)	Functional imaging and circulating biomarkers of response to regorafenib in treatment-refractory metastatic colorectal cancer patients in a prospective phase II study	Khan K, Rata M, Cunningham D, Koh DM, Tunariu N, Hahne JC, Vlachogiannis G, Hedayat S, Marchetti S, Lampis A, Damavandi MD, Lote H, Rana I, Williams A, Eccles SA, Fontana E, Collins D, Eltahir Z, Rao S, Watkins D, Starling N, Thomas J, Kalaitzaki E, Fotiadis N, Begum R, Bali M, Rugge M, Temple E, Fassan M, Chau I, Braconi C, Valeri N.	Gut	2018
Unrelated to Breast Cancer (Excluded)	Quantitative Cerebral Blood Volume Image Synthesis from Standard MRI Using Image-to-Image Translation for Brain Tumors	Wang B, Pan Y, Xu S, Zhang Y, Ming Y, Chen L, Liu X, Wang C, Liu Y, Xia Y.	Radiology	2023
Not BPE	Prediction of methylguanine methyltransferase promoter methylation in glioblastoma using dynamic contrast-enhanced magnetic resonance and diffusion tensor imaging	Ahn SS, Shin NY, Chang JH, Kim SH, Kim EH, Kim DW, Lee SK.	J Neurosurg	2014
Not BPE	Perfusion parameters of dynamic contrast-enhanced magnetic resonance imaging predict outcomes of hepatocellular carcinoma receiving radiotherapy with or without thalidomide	Liang PC, Ch'ang HJ, Hsu C, Chen LT, Shih TT, Liu TW.	Hepatol Int	2015
Not BPE	Soft Tissue Sarcoma Stiffness and Perfusion Evaluation by MRE and DCE-MRI for Radiation Therapy Response Assessment: A Technical Feasibility Study	Pepin K, Grimm R, Kargar S, Howe BM, Fritchie K, Frick M, Wenger D, Okuno S, Ehman R, McGee K, James S, Laack N, Herman M, Pafundi D.	Biomed Phys Eng Express	2019
Not BPE	Dynamic contrast-enhanced magnetic resonance imaging biomarkers predict survival and response in hepatocellular carcinoma patients treated with sorafenib and metronomic tegafur/uracil	Hsu CY, Shen YC, Yu CW, Hsu C, Hu FC, Hsu CH, Chen BB, Wei SY, Cheng AL, Shih TT.	J Hepatol	2011
Not BPE	Accuracy of multi-parametric breast MR imaging for predicting pathological complete response of operable breast cancer prior to neoadjuvant systemic therapy	Tsukada H, Tsukada J, Schrading S, Strobel K, Okamoto T, Kuhl CK.	Magn Reson Imaging	2019
Unrelated to Breast Cancer (Excluded)	Incorporating drug delivery into an imaging-driven, mechanics-coupled reaction diffusion model for predicting the response of breast cancer to neoadjuvant chemotherapy: theory and preliminary clinical results	Jarrett AM, Hormuth DA, Barnes SL, Feng X, Huang W, Yankeelov TE.	Phys Med Biol	2018
Other Cancer Types (Excluded)	Locally advanced rectal cancer: qualitative and quantitative evaluation of diffusion-weighted magnetic resonance imaging in restaging after neoadjuvant chemo-radiotherapy	Napoletano M, Mazzucca D, Prosperi E, Aisa MC, Lupattelli M, Aristei C, Scialpi M.	Abdom Radiol (NY)	2019
Not BPE	Treatment Response Evaluation of Breast Cancer after Neoadjuvant Chemotherapy and Usefulness of the Imaging Parameters of MRI and PET/CT	An YY, Kim SH, Kang BJ, Lee AW.	J Korean Med Sci	2015
Not BPE	Usefulness of automated breast volume scanner (ABVS) for monitoring tumor response to neoadjuvant treatment in breast cancer patients: preliminary results	D'Angelo A, Rinaldi P, Belli P, D'Amico R, Carlino G, Grippo C, Giuliani M, Orlandi A, Infante A, Manfredi R.	Eur Rev Med Pharmacol Sci	2019
Other Cancer Types (Excluded)	Textural features on 18F-FDG PET/CT and dynamic contrast-enhanced MR imaging for predicting treatment response and survival of patients with hypopharyngeal carcinoma	Wong CK, Chan SC, Ng SH, Hsieh CH, Cheng NM, Yen TC, Liao CT.	Medicine (Baltimore)	2019
Other Cancer Types (Excluded)	Prediction of the response of ocular adnexal lymphoma to chemotherapy using combined pretreatment dynamic contrast-enhanced and diffusion-weighted MRI	Guo P, Liu Z, Yan F, Wang J, Wei L, Lv H, Wang Z, Xian J.	Acta Radiol	2016
Other Cancer Types (Excluded)	Diffusion and perfusion MR parameters to assess preoperative short-course radiotherapy response in locally advanced rectal cancer: a comparative explorative study among Standardized Index of Shape by DCE-MRI, intravoxel incoherent motion- and diffusion kurtosis imaging-derived parameters	Fusco R, Sansone M, Granata V, Grimm R, Pace U, Delrio P, Tatangelo F, Botti G, Avallone A, Pecori B, Petrillo A.	Abdom Radiol (NY)	2019
Unrelated to Breast Cancer (Excluded)	Assessment of therapeutic response in Crohn's disease using quantitative dynamic contrast enhanced MRI (DCE-MRI) parameters: A preliminary study	Zhu J, Zhang F, Zhou J, Li H.	Medicine (Baltimore)	2017
Unrelated to Breast Cancer (Excluded)	Predicting tumor responses and patient survival in chemoradiotherapy-treated patients with non-small-cell lung cancer using dynamic contrast-enhanced integrated magnetic resonance-positron-emission tomography	Huang YS, Chen JL, Chen JY, Lee YF, Huang JY, Kuo SH, Yen RF, Chang YC.	Strahlenther Onkol	2019
Other Cancer Types (Excluded)	Standardized Index of Shape (DCE-MRI) and Standardized Uptake Value (PET/CT): Two quantitative approaches to discriminate chemo-radiotherapy locally advanced rectal cancer responders under a functional profile	Petrillo A, Fusco R, Petrillo M, Granata V, Delrio P, Bianco F, Pecori B, Botti G, Tatangelo F, Caracò C, Aloj L, Avallone A, Lastoria S.	Oncotarget	2017
Other Cancer Types (Excluded)	Dynamic contrast-enhanced MRI of malignant pleural mesothelioma: a feasibility study of noninvasive assessment, therapeutic follow-up, and possible predictor of improved outcome	Giesel FL, Bischoff H, von Tengg-Kobligk H, Weber MA, Zechmann CM, Kauczor HU, Knopp MV.	Chest	2006
Other Cancer Types (Excluded)	Prognosis prediction of non-enhancing T2 high signal intensity lesions in glioblastoma patients after standard treatment: application of dynamic contrast-enhanced MR imaging	Kim R, Choi SH, Yun TJ, Lee ST, Park CK, Kim TM, Kim JH, Park SW, Sohn CH, Park SH, Kim IH.	Eur Radiol	2017
Unrelated to Breast Cancer (Excluded)	Dynamic contrast-enhanced magnetic resonance imaging and blood oxygenation level-dependent magnetic resonance imaging for the assessment of changes in tumor biology with treatment	Li SP, Padhani AR, Makris A.	J Natl Cancer Inst Monogr	2011
Other Cancer Types (Excluded)	Dynamic contrast-enhanced magnetic resonance imaging as a pharmacodynamic measure of response after acute dosing of AG-013736, an oral angiogenesis inhibitor, in patients with advanced solid tumors: results from a phase I study	Liu G, Rugo HS, Wilding G, McShane TM, Evelhoch JL, Ng C, Jackson E, Kelcz F, Yeh BM, Lee FT Jr, Charnsangavej C, Park JW, Ashton EA, Steinfeldt HM, Pithavala YK, Reich SD, Herbst RS.	J Clin Oncol	2005
Other Cancer Types (Excluded)	Value of intravoxel incoherent motion and dynamic contrast-enhanced MRI for predicting the early and short-term responses to chemoradiotherapy in nasopharyngeal carcinoma	Hou J, Yu X, Hu Y, Li F, Xiang W, Wang L, Wang H, Lu Q, Zhang Z, Zeng W.	Medicine (Baltimore)	2016
Unrelated to Breast Cancer (Excluded)	Changes in multimodality functional imaging parameters early during chemoradiation predict treatment response in patients with locally advanced head and neck cancer	Wong KH, Panek R, Dunlop A, Mcquaid D, Riddell A, Welsh LC, Murray I, Koh DM, Leach MO, Bhide SA, Nutting CM, Oyen WJ, Harrington KJ, Newbold KL.	Eur J Nucl Med Mol Imaging	2018
Other Cancer Types (Excluded)	Volume fractions of DCE-MRI parameter as early predictor of histologic response in soft tissue sarcoma: A feasibility study	Xia W, Yan Z, Gao X.	Eur J Radiol	2017
Other Cancer Types (Excluded)	Prediction and monitoring of the response to chemoradiotherapy in oral squamous cell carcinomas using a pharmacokinetic analysis based on the dynamic contrast-enhanced MR imaging findings	Chikui T, Kawano S, Kawazu T, Hatakenaka M, Koga S, Ohga M, Matsuo Y, Sunami S, Sugiura T, Shioyama Y, Obara M, Yoshiura K.	Eur Radiol	2011
Unrelated to Breast Cancer (Excluded)	Changes in hepatic perfusion assessed by dynamic contrast enhanced MRI, associated with morphologic evaluation, in patients with liver metastases from colorectal cancer treated with first-line chemotherapy	Tampellini M, Gned D, Baratelli C, Brizzi MP, Ottone A, Alabiso I, Bertaggia C, Di Maio M, Scagliotti GV, Veltri A.	Radiol Med	2016
Other Cancer Types (Excluded)	Comparison of gadoxetic acid-enhanced magnetic resonance imaging and contrast-enhanced computed tomography with histopathological examinations for the identification of hepatocellular carcinoma: a multicenter phase III study	Tsurusaki M, Sofue K, Isoda H, Okada M, Kitajima K, Murakami T.	J Gastroenterol	2016
Other Cancer Types (Excluded)	Multi-parametric magnetic resonance imaging assessment of whole tumour heterogeneity for chemoradiotherapy response prediction in rectal cancer	Pham TT, Liney G, Wong K, Henderson C, Rai R, Graham PL, Borok N, Truong MX, Lee M, Shin JS, Hudson M, Barton MB.	Phys Imaging Radiat Oncol	2021
Unrelated to Breast Cancer (Excluded)	Radiation injury of the parotid glands during treatment for head and neck cancer: assessment using dynamic contrast-enhanced MR imaging	Lee FK, King AD, Kam MK, Ma BB, Yeung DK.	Radiat Res	2011
Unrelated to Breast Cancer (Excluded)	A computer-aided diagnosis (CAD) scheme for pretreatment prediction of pathological response to neoadjuvant therapy using dynamic contrast-enhanced MRI texture features	Giannini V, Mazzetti S, Marmo A, Montemurro F, Regge D, Martincich L.	Br J Radiol	2017
Not BPE	Genomic profiling in locally advanced and inflammatory breast cancer and its link to DCE-MRI and overall survival	Siamakpour-Reihani S, Owzar K, Jiang C, Scarbrough PM, Craciunescu OI, Horton JK, Dressman HK, Blackwell KL, Dewhirst MW.	Int J Hyperthermia	2015
Other Cancer Types (Excluded)	Pilot study of DCE-MRI to predict progression-free survival with sorafenib therapy in renal cell carcinoma	Flaherty KT, Rosen MA, Heitjan DF, Gallagher ML, Schwartz B, Schnall MD, O'Dwyer PJ.	Cancer Biol Ther	2008
Other Cancer Types (Excluded)	Quantitative parameters of magnetic resonance imaging cannot predict human epidermal growth factor receptor 2 (HER2) status in rectal cancer	Huang Z, Tu X, Lin Q, Zhan Z, Li Y, Liu J.	Clin Imaging	2022
Other Cancer Types (Excluded)	The prognostic and predictive value of vascular response parameters measured by dynamic contrast-enhanced-CT, -MRI and -US in patients with metastatic renal cell carcinoma receiving sunitinib	Hudson JM, Bailey C, Atri M, Stanisz G, Milot L, Williams R, Kiss A, Burns PN, Bjarnason GA.	Eur Radiol	2018
Other Cancer Types (Excluded)	Dynamic contrast-enhanced magnetic resonance imaging as a prognostic factor in predicting event-free and overall survival in pediatric patients with osteosarcoma	Guo J, Reddick WE, Glass JO, Ji Q, Billups CA, Wu J, Hoffer FA, Kaste SC, Jenkins JJ, Ortega Flores XC, Quintana J, Villarroel M, Daw NC.	Cancer	2012
Other Cancer Types (Excluded)	Pretreatment evaluation of microcirculation by dynamic contrast-enhanced magnetic resonance imaging predicts survival in primary rectal cancer patients	DeVries AF, Piringer G, Kremser C, Judmaier W, Saely CH, Lukas P, Öfner D.	Int J Radiat Oncol Biol Phys	2014
Unrelated to Breast Cancer (Excluded)	Reproducibility of magnetic resonance perfusion imaging	Zhang X, Pagel MD, Baker AF, Gillies RJ.	PLoS One	2014
Other Cancer Types (Excluded)	Dynamic contrast enhanced magnetic resonance imaging subtraction in evaluating osteosarcoma response to chemotherapy	Torricelli P, Montanari N, Spina V, Manfrini M, Bertoni F, Saguatti G, Romagnoli R.	Radiol Med	2001
Unrelated to Breast Cancer (Excluded)	Prediction and assessment of responses to renal artery revascularization with dynamic contrast-enhanced magnetic resonance imaging: a pilot study	Lim SW, Chrysochou C, Buckley DL, Kalra PA, Sourbron SP.	Am J Physiol Renal Physiol	2013
Not BPE	MRI in the evaluation of breast cancer patient response to neoadjuvant chemotherapy: predictive factors for breast conservative surgery	Nadrljanski MM, Miloševic ZC, Plešinac-Karapandžic V, Maksimovic R.	Diagn Interv Radiol	2013
Other Cancer Types (Excluded)	Measurement of volumetric and vascular changes with dynamic contrast enhanced MRI for cancer therapy monitoring	Su MY, Yu H, Chiou JY, Wang J, Nalcioglu O, Fruehauf JP, Mehta RS, Baick CH.	Technol Cancer Res Treat	2002
Not BPE	Phase II trial of neoadjuvant weekly nanoparticle albumin-bound paclitaxel, carboplatin, and biweekly bevacizumab therapy in women with clinical stage II or III HER2-negative breast cancer	Mrózek E, Layman R, Ramaswamy B, Lustberg M, Vecchione A, Knopp MV, Shapiro CL.	Clin Breast Cancer	2014
Other Cancer Types (Excluded)	Analysis of the changes induced by bevacizumab using a high temporal resolution DCE-MRI as prognostic factors for response to further neoadjuvant chemotherapy	Etxano J, Insausti LP, Elizalde A, López Vega JM, Plazaola A, Martínez P.	Acta Radiol	2015
Other Cancer Types (Excluded)	A Pilot Study Evaluating the Use of Dynamic Contrast-Enhanced Perfusion MRI to Predict Local Recurrence After Radiosurgery on Spinal Metastases	Kumar KA, Peck KK, Karimi S, Lis E, Holodny AI, Bilsky MH, Yamada Y.	Technol Cancer Res Treat	2017
Not BPE	Explainable 3D CNN based on baseline breast DCE-MRI to give an early prediction of pathological complete response to neoadjuvant chemotherapy	Comes MC, Fanizzi A, Bove S, Didonna V, Diotiaiuti S, Fadda F, La Forgia D, Giotta F, Latorre A, Nardone A, Palmiotti G, Ressa CM, Rinaldi L, Rizzo A, Talienti T, Tamborra P, Zito A, Lorusso V, Massafra R.	Comput Biol Med	2024
Other Cancer Types (Excluded)	Diffusion-Related MRI Parameters for Assessing Early Treatment Response of Liver Metastases to Cytotoxic Therapy in Colorectal Cancer	Kim JH, Joo I, Kim TY, Han SW, Kim YJ, Lee JM, Han JK.	AJR Am J Roentgenol	2016
Other Cancer Types (Excluded)	Optimal time for early therapeutic response prediction in nasopharyngeal carcinoma with functional magnetic resonance imaging	Mui AWL, Lee AWM, Ng WT, Lee VHF, Vardhanabhuti V, Man SY, Chua DTT, Guan XY.	Phys Imaging Radiat Oncol	2023
Unrelated to Breast Cancer (Excluded)	Assessment of Therapy Response to Transarterial Radioembolization for Liver Metastases by Means of Post-treatment MRI-Based Texture Analysis	Reimer RP, Reimer P, Mahnken AH.	Cardiovasc Intervent Radiol	2018
Other Cancer Types (Excluded)	Quantitative Multiparametric MRI May Augment the Response to Radiotherapy in Mid-Treatment Assessment of Patients with Esophageal Carcinoma	Xie T, Ye Z, Pang P, Shao G.	Oncol Res Treat	2019
Other Cancer Types (Excluded)	Multiparametric fully-integrated 18-FDG PET/MRI of advanced gastric cancer for prediction of chemotherapy response: a preliminary study	Lee DH, Kim SH, Im SA, Oh DY, Kim TY, Han JK.	Eur Radiol	2016
Not BPE	In vivo MRS of locally advanced breast cancer: characteristics related to negative or positive choline detection and early monitoring of treatment response	Bathen TF, Heldahl MG, Sitter B, Vettukattil R, Bofin A, Lundgren S, Gribbestad IS.	MAGMA	2011
Unrelated to Breast Cancer (Excluded)	DCE-MRI for Pre-Treatment Prediction and Post-Treatment Assessment of Treatment Response in Sites of Squamous Cell Carcinoma in the Head and Neck	King AD, Chow SK, Yu KH, Mo FK, Yeung DK, Yuan J, Law BK, Bhatia KS, Vlantis AC, Ahuja AT.	PLoS One	2015
Unrelated to Breast Cancer (Excluded)	Independent component analysis for the examination of dynamic contrast-enhanced breast magnetic resonance imaging data: preliminary study	Yoo SS, Gil Choi B, Han JY, Hee Kim H.	Invest Radiol	2002
Other Cancer Types (Excluded)	Cardiovascular magnetic resonance imaging of functional and microstructural changes of the heart in a longitudinal pig model of acute to chronic myocardial infarction	Stoeck CT, von Deuster C, Fuetterer M, Polacin M, Waschkies CF, van Gorkum RJH, Kron M, Fleischmann T, Cesarovic N, Weisskopf M, Kozerke S.	J Cardiovasc Magn Reson	2021
Other Cancer Types (Excluded)	Evaluation of chemotherapy in advanced urinary bladder cancer with fast dynamic contrast-enhanced MR imaging	Barentsz JO, Berger-Hartog O, Witjes JA, Hulsbergen-van der Kaa C, Oosterhof GO, VanderLaak JA, Kondacki H, Ruijs SH.	Radiology	1998
Other Cancer Types (Excluded)	Increase in tumour permeability following TGF-beta type I receptor-inhibitor treatment observed by dynamic contrast-enhanced MRI	Minowa T, Kawano K, Kuribayashi H, Shiraishi K, Sugino T, Hattori Y, Yokoyama M, Maitani Y.	Br J Cancer	2009
Other Cancer Types (Excluded)	Early response to chemoradiotherapy for nasopharyngeal carcinoma treatment: Value of dynamic contrast-enhanced 3.0 T MRI	Zheng D, Chen Y, Liu X, Chen Y, Xu L, Ren W, Chen W, Chan Q.	J Magn Reson Imaging	2015
Unrelated to Breast Cancer (Excluded)	Neuroendocrine tumor liver metastases: use of dynamic contrast-enhanced MR imaging to monitor and predict radiolabeled octreotide therapy response	Miyazaki K, Orton MR, Davidson RL, d'Arcy JA, Lewington V, Koh TS, Thng CH, Leach MO, Collins DJ, Koh DM.	Radiology	2012
Unrelated to Breast Cancer (Excluded)	Non-small cell lung cancer: detection of early response to chemotherapy by using contrast-enhanced dynamic and diffusion-weighted MR imaging	Yabuuchi H, Hatakenaka M, Takayama K, Matsuo Y, Sunami S, Kamitani T, Jinnouchi M, Sakai S, Nakanishi Y, Honda H.	Radiology	2011
Unrelated to Breast Cancer (Excluded)	Pretreatment diffusion-weighted and dynamic contrast-enhanced MRI for prediction of local treatment response in squamous cell carcinomas of the head and neck	Chawla S, Kim S, Dougherty L, Wang S, Loevner LA, Quon H, Poptani H.	AJR Am J Roentgenol	2013
Unrelated to Breast Cancer (Excluded)	Prediction of response to chemoradiation therapy in squamous cell carcinomas of the head and neck using dynamic contrast-enhanced MR imaging	Kim S, Loevner LA, Quon H, Kilger A, Sherman E, Weinstein G, Chalian A, Poptani H.	AJNR Am J Neuroradiol	2010
Unrelated to Breast Cancer (Excluded)	The biological correlates of macroscopic breast tumour structure measured using fractal analysis in patients undergoing neoadjuvant chemotherapy	Di Giovanni P, Ahearn TS, Semple SI, Lovell LM, Miller I, Gilbert FJ, Redpath TW, Heys SD, Staff RT.	Breast Cancer Res Treat	2012
Other Cancer Types (Excluded)	Prediction of tumor stage and lymph node involvement with dynamic contrast-enhanced MRI after chemoradiotherapy for locally advanced rectal cancer	Alberda WJ, Dassen HP, Dwarkasing RS, Willemssen FE, van der Pool AE, de Wilt JH, Burger JW, Verhoef C.	Int J Colorectal Dis	2013
Not BPE	Effective factors to raise diagnostic performance of breast MRI for diagnosing pathologic complete response in breast cancer patients after neoadjuvant chemotherapy	Choi BB, Kim SH.	Acta Radiol	2015
Unrelated to Breast Cancer (Excluded)	Prediction of liver function by using magnetic resonance-based portal venous perfusion imaging	Cao Y, Wang H, Johnson TD, Pan C, Hussain H, Balter JM, Normolle D, Ben-Josef E, Ten Haken RK, Lawrence TS, Feng M.	Int J Radiat Oncol Biol Phys	2013
Other Cancer Types (Excluded)	Early prediction of response to radiotherapy and androgen-deprivation therapy in prostate cancer by repeated functional MRI: a preclinical study	Røe K, Kakar M, Seierstad T, Ree AH, Olsen DR.	Radiat Oncol	2011
Unrelated to Breast Cancer (Excluded)	Prediction and monitoring of treatment effect using T1-weighted dynamic contrast-enhanced magnetic resonance imaging in colorectal liver metastases: potential of whole tumour ROI and selective ROI analysis	Coenegrachts K, Bols A, Haspeslagh M, Rigauts H.	Eur J Radiol	2012
Not BPE	DCE-MRI parameters have potential to predict response of locally advanced breast cancer patients to neoadjuvant chemotherapy and hyperthermia: a pilot study	Craciunescu OI, Blackwell KL, Jones EL, Macfall JR, Yu D, Vujaskovic Z, Wong TZ, Liotcheva V, Rosen EL, Prosnitz LR, Samulski TV, Dewhirst MW.	Int J Hyperthermia	2009
Other Cancer Types (Excluded)	mMRI at 3.0 T as an Evaluation Tool of Therapeutic Response to Neoadjuvant CRT in Patients with Advanced-stage Rectal Cancer	Attenberger UI, Ong MM, Rathmann N, Doyon F, Kienle P, Hofheinz RD, Pilz LR, Dinter DJ, Schoenberg SO, Hausmann D.	Anticancer Res	2017
Unrelated to Breast Cancer (Excluded)	DCE-MRI defined subvolumes of a brain metastatic lesion by principle component analysis and fuzzy-c-means clustering for response assessment of radiation therapy	Farjam R, Tsien CI, Lawrence TS, Cao Y.	Med Phys	2014
Other Cancer Types (Excluded)	mRECIST and EASL responses at early time point by contrast-enhanced dynamic MRI predict survival in patients with unresectable hepatocellular carcinoma (HCC) treated by doxorubicin drug-eluting beads transarterial chemoembolization (DEB TACE)	Prajapati HJ, Spivey JR, Hanish SI, El-Rayes BF, Kauh JS, Chen Z, Kim HS.	Ann Oncol	2013
Unrelated to Breast Cancer (Excluded)	An approach to identify, from DCE MRI, significant subvolumes of tumors related to outcomes in advanced head-and-neck cancer	Wang P, Popovtzer A, Eisbruch A, Cao Y.	Med Phys	2012
Unrelated to Breast Cancer (Excluded)	Treatment monitoring in gliomas: comparison of dynamic susceptibility-weighted contrast-enhanced and spectroscopic MRI techniques for identifying treatment failure	Vöglein J, Tüttenberg J, Weimer M, Gerigk L, Kauczor HU, Essig M, Weber MA.	Invest Radiol	2011
Not BPE	Optical mammography using diffuse optical spectroscopy for monitoring tumor response to neoadjuvant chemotherapy in women with locally advanced breast cancer	Schaafsma BE, van de Giessen M, Charehbili A, Smit VT, Kroep JR, Lelieveldt BP, Liefers GJ, Chan A, Löwik CW, Dijkstra J, van de Velde CJ, Wasser MN, Vahrmeijer AL.	Clin Cancer Res	2015
Other Cancer Types (Excluded)	Assessment of early response to concurrent chemoradiotherapy in cervical cancer: value of diffusion-weighted and dynamic contrast-enhanced MR imaging	Park JJ, Kim CK, Park SY, Simonetti AW, Kim E, Park BK, Huh SJ.	Magn Reson Imaging	2014
Not BPE	Arterial input functions in dynamic contrast-enhanced magnetic resonance imaging: which model performs best when assessing breast cancer response?	Woolf DK, Taylor NJ, Makris A, Tunariu N, Collins DJ, Li SP, Ah-See ML, Beresford M, Padhani AR.	Br J Radiol	2016
Other Cancer Types (Excluded)	Quantification of Functional MR Predicts Early Response in Post-doxorubicin Drug-Eluting Beads Chemoembolization for Hepatocellular Carcinoma	Ou HY, Cheng YF, Chuang YH, Hsu HW, Chen CL, Lazo MZ, Weng CC, Yu CY, Tsang LL, Huang TL, Tong YS.	Dig Dis Sci	2020
Unrelated to Breast Cancer (Excluded)	Chemotherapy response monitoring of colorectal liver metastases by dynamic Gd-DTPA-enhanced MRI perfusion parameters and 18F-FDG PET metabolic rate	Vriens D, van Laarhoven HW, van Asten JJ, Krabbe PF, Visser EP, Heerschap A, Punt CJ, de Geus-Oei LF, Oyen WJ.	J Nucl Med	2009
Other Cancer Types (Excluded)	Prediction of early response to radiotherapy of uterine carcinoma with dynamic contrast-enhanced MR imaging using pixel analysis of MR perfusion imaging	Takayama Y, Ohno T, Kishimoto R, Kato S, Yoneyama R, Kandatsu S, Tsujii H, Obata T.	Magn Reson Imaging	2009
Other Cancer Types (Excluded)	Role of dynamic perfusion magnetic resonance imaging in patients with local advanced rectal cancer	Ippolito D, Drago SG, Pecorelli A, Maino C, Querques G, Mariani I, Franzesi CT, Sironi S.	World J Gastroenterol	2020
Other Cancer Types (Excluded)	Evaluation of nonenhancing tumor fraction assessed by dynamic contrast-enhanced MRI subtraction as a predictor of decrease in tumor volume in response to chemoradiotherapy in advanced cervical cancer	Mannelli L, Patterson AJ, Zahra M, Priest AN, Graves MJ, Lomas DJ, Tan LT, Crawford R, Brenton J, Sala E.	AJR Am J Roentgenol	2010
Unrelated to Breast Cancer (Excluded)	An exploratory study into the role of dynamic contrast-enhanced (DCE) MRI metrics as predictors of response in head and neck cancers	Agrawal S, Awasthi R, Singh A, Haris M, Gupta RK, Rathore RK.	Clin Radiol	2012
Unrelated to Breast Cancer (Excluded)	Population-wide principal component-based quantification of blood-brain-barrier dynamics in multiple sclerosis	Shinohara RT, Crainiceanu CM, Caffo BS, Gaitán MI, Reich DS.	Neuroimage	2011
Other Cancer Types (Excluded)	Non-invasive methods of assessing angiogenesis and their value in predicting response to treatment in colorectal cancer	George ML, Dzik-Jurasz AS, Padhani AR, Brown G, Tait DM, Eccles SA, Swift RI.	Br J Surg	2001
Not BPE	Predicting nodal status using dynamic contrast-enhanced magnetic resonance imaging in patients with locally advanced breast cancer undergoing neoadjuvant chemotherapy with and without sequential trastuzumab	Hsiang DJ, Yamamoto M, Mehta RS, Su MY, Baick CH, Lane KT, Butler JA.	Arch Surg	2007
Other Cancer Types (Excluded)	Assessment of osteosarcoma response to preoperative chemotherapy using dynamic FLASH gadolinium-DTPA-enhanced magnetic resonance mapping	Hanna SL, Parham DM, Fairclough DL, Meyer WH, Le AH, Fletcher BD.	Invest Radiol	1992
Unrelated to Breast Cancer (Excluded)	[New opportunities, MRI biomarkers in the evaluation of head and neck cancer]	Gődény M, Léránt G.	Magy Onkol	2014
Unrelated to Breast Cancer (Excluded)	A dose escalation and pharmacodynamic study of triapine and radiation in patients with locally advanced pancreas cancer	Martin LK, Grecula J, Jia G, Wei L, Yang X, Otterson GA, Wu X, Harper E, Kefauver C, Zhou BS, Yen Y, Bloomston M, Knopp M, Ivy SP, Grever M, Bekaii-Saab T.	Int J Radiat Oncol Biol Phys	2012
Unrelated to Breast Cancer (Excluded)	Variation of breast vascular maps on dynamic contrast-enhanced MRI after primary chemotherapy of locally advanced breast cancer	Martincich L, Bertotto I, Montemurro F, Ponzone R, Carbonaro LA, Regge D, Sardanelli F.	AJR Am J Roentgenol	2011
Unrelated to Breast Cancer (Excluded)	Decline of Tumor Vascular Function as Assessed by Dynamic Contrast-Enhanced Magnetic Resonance Imaging Is Associated With Poor Responses to Radiation Therapy and Chemotherapy	Chen FH, Wang CC, Liu HL, Fu SY, Yu CF, Chang C, Chiang CS, Hong JH.	Int J Radiat Oncol Biol Phys	2016
Unrelated to Breast Cancer (Excluded)	Functional and molecular imaging with MRI: potential applications in paediatric radiology	Arthurs OJ, Gallagher FA.	Pediatr Radiol	2011
Unrelated to Breast Cancer (Excluded)	Prediction of radiosensitivity in primary central nervous system germ cell tumors using dynamic contrast-enhanced magnetic resonance imaging	Feng C, Gao P, Qiu X, Qian T, Lin Y, Zhou J, Sui B.	Chin J Cancer Res	2015
Other Cancer Types (Excluded)	Dynamic T(1) mapping predicts outcome of chemoradiation therapy in primary rectal carcinoma: sequence implementation and data analysis	Kremser C, Trieb T, Rudisch A, Judmaier W, de Vries A.	J Magn Reson Imaging	2007
Unrelated to Breast Cancer (Excluded)	Measurement of blood perfusion in spinal metastases with dynamic contrast-enhanced magnetic resonance imaging: evaluation of tumor response to radiation therapy	Chu S, Karimi S, Peck KK, Yamada Y, Lis E, Lyo J, Bilsky M, Holodny AI.	Spine (Phila Pa 1976)	2013
Unrelated to Breast Cancer (Excluded)	Monitoring response to antiangiogenic therapy in non-small cell lung cancer using imaging markers derived from PET and dynamic contrast-enhanced MRI	de Langen AJ, van den Boogaart V, Lubberink M, Backes WH, Marcus JT, van Tinteren H, Pruim J, Brans B, Leffers P, Dingemans AM, Smit EF, Groen HJ, Hoekstra OS.	J Nucl Med	2011
Other Cancer Types (Excluded)	Characterizing tumor heterogeneity with functional imaging and quantifying high-risk tumor volume for early prediction of treatment outcome: cervical cancer as a model	Mayr NA, Huang Z, Wang JZ, Lo SS, Fan JM, Grecula JC, Sammet S, Sammet CL, Jia G, Zhang J, Knopp MV, Yuh WT.	Int J Radiat Oncol Biol Phys	2012
Unrelated to Breast Cancer (Excluded)	Magnetic resonance-guided high-intensity focused ultrasound of uterine fibroids: whole-tumor quantitative perfusion for prediction of immediate ablation response	Li C, Jin C, Liang T, Li X, Wang R, Zhang Y, Yang J.	Acta Radiol	2020
Unrelated to Breast Cancer (Excluded)	Combretastatin A-4 phosphate affects tumor vessel volume and size distribution as assessed using MRI-based vessel size imaging	Nielsen T, Bentzen L, Pedersen M, Tramm T, Rijken PF, Bussink J, Horsman MR, Østergaard L.	Clin Cancer Res	2012
Unrelated to Breast Cancer (Excluded)	Tumor Vascular Permeability Pattern Is Associated With Complete Response in Immunocompetent Patients With Newly Diagnosed Primary Central Nervous System Lymphoma: Retrospective Cohort Study	Chung SR, Choi YJ, Kim HS, Park JE, Shim WH, Kim SJ.	Medicine (Baltimore)	2016
Unrelated to Breast Cancer (Excluded)	Can the painDETECT Questionnaire score and MRI help predict treatment outcome in rheumatoid arthritis: protocol for the Frederiksberg hospital's Rheumatoid Arthritis, pain assessment and Medical Evaluation (FRAME-cohort) study	Rifbjerg-Madsen S, Christensen AW, Boesen M, Christensen R, Danneskiold-Samsøe B, Bliddal H, Bartels EM, Locht H, Amris K.	BMJ Open	2014
Unrelated to Breast Cancer (Excluded)	Surrogate MR markers of response to chemo- or radiotherapy in association with co-treatments: a retrospective analysis of multi-modal studies	Jordan BF, Gallez B.	Contrast Media Mol Imaging	2010
Unrelated to Breast Cancer (Excluded)	Dose-response effects of aerobic exercise on estrogen among women at high risk for breast cancer: a randomized controlled trial	Schmitz KH, Williams NI, Kontos D, Domchek S, Morales KH, Hwang WT, Grant LL, DiGiovanni L, Salvatore D, Fenderson D, Schnall M, Galantino ML, Stopfer J, Kurzer MS, Wu S, Adelman J, Brown JC, Good J.	Breast Cancer Res Treat	2015
Not BPE	Multiparametric magnetic resonance imaging, spectroscopy and multinuclear (²³Na) imaging monitoring of preoperative chemotherapy for locally advanced breast cancer	Jacobs MA, Stearns V, Wolff AC, Macura K, Argani P, Khouri N, Tsangaris T, Barker PB, Davidson NE, Bhujwalla ZM, Bluemke DA, Ouwerkerk R.	Acad Radiol	2010
Unrelated to Breast Cancer (Excluded)	A DCE-MRI imaging-based model for simulation of vascular tumour growth	Roque T, Kersemans V, Smart S, Allen D, Schnabel JA, Chappell M.	Annu Int Conf IEEE Eng Med Biol Soc	2016
Unrelated to Breast Cancer (Excluded)	Assessment of irradiated brain metastases by means of arterial spin-labeling and dynamic susceptibility-weighted contrast-enhanced perfusion MRI: initial results	Weber MA, Thilmann C, Lichy MP, Günther M, Delorme S, Zuna I, Bongers A, Schad LR, Debus J, Kauczor HU, Essig M, Schlemmer HP.	Invest Radiol	2004
Other Cancer Types (Excluded)	Study protocol: multi-parametric magnetic resonance imaging for therapeutic response prediction in rectal cancer	Pham TT, Liney G, Wong K, Rai R, Lee M, Moses D, Henderson C, Lin M, Shin JS, Barton MB.	BMC Cancer	2017
Other Cancer Types (Excluded)	Detection of local recurrent prostate cancer after radical prostatectomy in terms of salvage radiotherapy using dynamic contrast enhanced-MRI without endorectal coil	Rischke HC, Schäfer AO, Nestle U, Volegova-Neher N, Henne K, Benz MR, Schultze-Seemann W, Langer M, Grosu AL.	Radiat Oncol	2012
Not BPE	Role of diffusion-weighted imaging as an adjunct to contrast-enhanced breast MRI in evaluating residual breast cancer following neoadjuvant chemotherapy	Hahn SY, Ko EY, Han BK, Shin JH, Ko ES.	Eur J Radiol	2014
Unrelated to Breast Cancer (Excluded)	Tumor metabolism and perfusion in head and neck squamous cell carcinoma: pretreatment multimodality imaging with 1H magnetic resonance spectroscopy, dynamic contrast-enhanced MRI, and [18F]FDG-PET	Jansen JF, Schöder H, Lee NY, Stambuk HE, Wang Y, Fury MG, Patel SG, Pfister DG, Shah JP, Koutcher JA, Shukla-Dave A.	Int J Radiat Oncol Biol Phys	2012
Not BPE	Recurrence rates after DCE-MRI image guided planning for breast-conserving surgery following neoadjuvant chemotherapy for locally advanced breast cancer patients	Garimella V, Qutob O, Fox JN, Long ED, Chaturvedi A, Turnbull LW, Drew PJ.	Eur J Surg Oncol	2007
Unrelated to Breast Cancer (Excluded)	Regional chemotherapy for unresectable intrahepatic cholangiocarcinoma: a potential role for dynamic magnetic resonance imaging as an imaging biomarker and a survival update from two prospective clinical trials	Konstantinidis IT, Do RK, Gultekin DH, Gönen M, Schwartz LH, Fong Y, Allen PJ, D'Angelica MI, DeMatteo RP, Klimstra DS, Kemeny NE, Jarnagin WR.	Ann Surg Oncol	2014
Other Cancer Types (Excluded)	[Dynamic Contrast-enhanced Magnetic Resonance Imaging Permeability Parameters Monitor the Early Response to Bevacizumab Plus Chemotherapy in Colorectal Cancer Patients with Liver Metastases]	Liu D, Qian HF.	Zhongguo Yi Xue Ke Xue Yuan Xue Bao	2018
Unrelated to Breast Cancer (Excluded)	Prediction of pseudoprogression in patients with glioblastomas using the initial and final area under the curves ratio derived from dynamic contrast-enhanced T1-weighted perfusion MR imaging	Suh CH, Kim HS, Choi YJ, Kim N, Kim SJ.	AJNR Am J Neuroradiol	2013
Unrelated to Breast Cancer (Excluded)	Quantitative assessment of tumor responses after radiation therapy in a DLD-1 colon cancer mouse model using serial dynamic contrast-enhanced magnetic resonance imaging	Ahn SJ, Koom WS, An CS, Lim JS, Lee SK, Suh JS, Song HT.	Yonsei Med J	2012
Unrelated to Breast Cancer (Excluded)	Assessment of brain metastases with dynamic susceptibility-weighted contrast-enhanced MR imaging: initial results	Essig M, Waschkies M, Wenz F, Debus J, Hentrich HR, Knopp MV.	Radiology	2003
Unrelated to Breast Cancer (Excluded)	Dynamic contrast enhanced magnetic resonance scanning as a predictor of response to accelerated radiotherapy for advanced head and neck cancer	Hoskin PJ, Saunders MI, Goodchild K, Powell ME, Taylor NJ, Baddeley H.	Br J Radiol	1999
Not BPE	Predicting survival and early clinical response to primary chemotherapy for patients with locally advanced breast cancer using DCE-MRI	Johansen R, Jensen LR, Rydland J, Goa PE, Kvistad KA, Bathen TF, Axelson DE, Lundgren S, Gribbestad IS.	J Magn Reson Imaging	2009
Unrelated to Breast Cancer (Excluded)	Regional chemotherapy for unresectable primary liver cancer: results of a phase II clinical trial and assessment of DCE-MRI as a biomarker of survival	Jarnagin WR, Schwartz LH, Gultekin DH, Gönen M, Haviland D, Shia J, D'Angelica M, Fong Y, DeMatteo R, Tse A, Blumgart LH, Kemeny N.	Ann Oncol	2009
Unrelated to Breast Cancer (Excluded)	Arterial perfusion imaging-defined subvolume of intrahepatic cancer	Wang H, Farjam R, Feng M, Hussain H, Ten Haken RK, Lawrence TS, Cao Y.	Int J Radiat Oncol Biol Phys	2014
Unrelated to Breast Cancer (Excluded)	Angiogenic response of locally advanced breast cancer to neoadjuvant chemotherapy evaluated with parametric histogram from dynamic contrast-enhanced MRI	Chang YC, Huang CS, Liu YJ, Chen JH, Lu YS, Tseng WY.	Phys Med Biol	2004
Not BPE	Preoperative carboplatin-paclitaxel-bevacizumab in triple-negative breast cancer: final results of the phase II Ca.Pa.Be study	Guarneri V, Dieci MV, Bisagni G, Boni C, Cagossi K, Puglisi F, Pecchi A, Piacentini F, Conte P.	Ann Surg Oncol	2015
Not BPE	Multiparametric Assessment of Treatment Response in High-Grade Soft-Tissue Sarcomas with Anatomic and Functional MR Imaging Sequences	Soldatos T, Ahlawat S, Montgomery E, Chalian M, Jacobs MA, Fayad LM.	Radiology	2016
Unrelated to Breast Cancer (Excluded)	Pre-treatment whole blood gene expression is associated with 14-week response assessed by dynamic contrast enhanced magnetic resonance imaging in infliximab-treated rheumatoid arthritis patients	MacIsaac KD, Baumgartner R, Kang J, Loboda A, Peterfy C, DiCarlo J, Riek J, Beals C.	PLoS One	2014
Not BPE	[Evaluation of Uterine Tumor Angiogenesis with Quantitative Magnetic Resonance Imaging Perfusion Parameters]	Xu AQ, Zhao ZH, Yang JF, Wei MZ, Zheng J, Lu JM, Hu HJ, Zhang SJ.	Zhongguo Yi Xue Ke Xue Yuan Xue Bao	2018
Not BPE	[Predictive value of quantitative dynamic contrast-enhanced magnetic resonance imaging for the efficacy of neoadjuvant chemotherapy in locally advanced gastric cancer]	Zhu YJ, Li Y, Jiang J, Zhang W, Xue LY, Zhou AP, Jiang LM.	Zhonghua Zhong Liu Za Zhi	2019
Unrelated to Breast Cancer (Excluded)	Uncertainty and bias in contrast concentration measurements using spoiled gradient echo pulse sequences	Schabel MC, Parker DL.	Phys Med Biol	2008
Other Cancer Types (Excluded)	Does Gadoxetic acid-enhanced 3.0T MRI in addition to 64-detector-row contrast-enhanced CT provide better diagnostic performance and change the therapeutic strategy for the preoperative evaluation of colorectal liver metastases?	Sofue K, Tsurusaki M, Murakami T, Onoe S, Tokue H, Shibamoto K, Arai Y, Sugimura K.	Eur Radiol	2014
Other Cancer Types (Excluded)	Uterine cervical carcinoma: comparison of standard and pharmacokinetic analysis of time-intensity curves for assessment of tumor angiogenesis and patient survival	Hawighorst H, Knapstein PG, Knopp MV, Weikel W, Brix G, Zuna I, Schönberg SO, Essig M, Vaupel P, van Kaick G.	Cancer Res	1998
Unrelated to Breast Cancer (Excluded)	MR imaging of tumor microcirculation: promise for the new millennium	Taylor JS, Tofts PS, Port R, Evelhoch JL, Knopp M, Reddick WE, Runge VM, Mayr N.	J Magn Reson Imaging	1999
Unrelated to Breast Cancer (Excluded)	Baseline MRI delivery characteristics predict change in invasive ductal breast carcinoma PET metabolism as a result of primary chemotherapy administration	Semple SI, Staff RT, Heys SD, Redpath TW, Welch AE, Ahearn TS, Hutcheon A, Gilbert FJ.	Ann Oncol	2006
Unrelated to Breast Cancer (Excluded)	Multiparametric magnetic resonance imaging in mucosal primary head and neck cancer: a prospective imaging biomarker study	Rumley CN, Lee MT, Holloway L, Rai R, Min M, Forstner D, Fowler A, Liney G.	BMC Cancer	2017
Unrelated to Breast Cancer (Excluded)	MR Imaging Biomarkers to Monitor Early Response to Hypoxia-Activated Prodrug TH-302 in Pancreatic Cancer Xenografts	Zhang X, Wojtkowiak JW, Martinez GV, Cornnell HH, Hart CP, Baker AF, Gillies R.	PLoS One	2016
Not BPE	MRI volume measurements compared with the RECIST 1.1 for evaluating the response to neoadjuvant chemotherapy for mass-type lesions	An YY, Kim SH, Kang BJ, Lee AW, Song BJ.	Breast Cancer	2014
Unrelated to Breast Cancer (Excluded)	Hepatocellular carcinoma in cirrhotic liver: double-contrast-enhanced, high-resolution 3.0T-MR imaging with pathologic correlation	Yoo HJ, Lee JM, Lee MW, Kim SJ, Lee JY, Han JK, Choi BI.	Invest Radiol	2008
Not BPE	[Role of magnetic resonance imaging for response evaluation and predictive value of tumor biomarkers in the neoadjuvant chemotherapy for breast cancer:a multi-center prospective study]	Xin L, Liu Q, Xu L, Jiang Z, Jiang H, Qin N, Li T, Duan X, Liu Y.	Zhonghua Yi Xue Za Zhi	2014
Other Cancer Types (Excluded)	A combined pharmacokinetic and radiologic assessment of dynamic contrast-enhanced magnetic resonance imaging predicts response to chemoradiation in locally advanced cervical cancer	Semple SI, Harry VN, Parkin DE, Gilbert FJ.	Int J Radiat Oncol Biol Phys	2009
Unrelated to Breast Cancer (Excluded)	Permeability of the blood-brain barrier predicts no evidence of disease activity at 2 years after natalizumab or fingolimod treatment in relapsing-remitting multiple sclerosis	Cramer SP, Simonsen HJ, Varatharaj A, Galea I, Frederiksen JL, Larsson HBW.	Ann Neurol	2018
Other Cancer Types (Excluded)	Comparison of magnetic resonance spectroscopy and perfusion-weighted imaging in presurgical grading of oligodendroglial tumors	Xu M, See SJ, Ng WH, Arul E, Back MF, Yeo TT, Lim CC.	Neurosurgery	2005
Unrelated to Breast Cancer (Excluded)	Predictive value of 0.35 T magnetic resonance imaging radiomic features in stereotactic ablative body radiotherapy of pancreatic cancer: A pilot study	Simpson G, Spieler B, Dogan N, Portelance L, Mellon EA, Kwon D, Ford JC, Yang F.	Med Phys	2020
Unrelated to Breast Cancer (Excluded)	[Preliminary study of semi-quantitative and quantitative dynamic contrast-enhanced MRI in evaluating the response to concurrent chemoradiotherapy in patients with non-small cell lung cancer]	Xiuli T, Han O, Ning W, Li L, Feng Y, Ying S, Peihua W, Lü L.	Zhonghua Zhong Liu Za Zhi	2015
Other Cancer Types (Excluded)	Pharmacokinetic parameters from 3-Tesla DCE-MRI as surrogate biomarkers of antitumor effects of bevacizumab plus FOLFIRI in colorectal cancer with liver metastasis	Hirashima Y, Yamada Y, Tateishi U, Kato K, Miyake M, Horita Y, Akiyoshi K, Takashima A, Okita N, Takahari D, Nakajima T, Hamaguchi T, Shimada Y, Shirao K.	Int J Cancer	2012
Other Cancer Types (Excluded)	Dynamic contrast-enhanced magnetic resonance imaging as a biomarker for the pharmacological response of PTK787/ZK 222584, an inhibitor of the vascular endothelial growth factor receptor tyrosine kinases, in patients with advanced colorectal cancer and liver metastases: results from two phase I studies	Morgan B, Thomas AL, Drevs J, Hennig J, Buchert M, Jivan A, Horsfield MA, Mross K, Ball HA, Lee L, Mietlowski W, Fuxuis S, Unger C, O'Byrne K, Henry A, Cherryman GR, Laurent D, Dugan M, Marmé D, Steward WP.	J Clin Oncol	2003
Other Cancer Types (Excluded)	Dynamic MRI signals in the second week of radiotherapy relate to treatment outcomes of hepatocellular carcinoma: a preliminary result	Liang PC, Ch'ang HJ, Hsu C, Tseng SS, Shih TT, Wu Liu T.	Liver Int	2007
Other Cancer Types (Excluded)	Pharmacokinetic parameters as a potential predictor of response to pharmacotherapy in benign prostatic hyperplasia: a preclinical trial using dynamic contrast-enhanced MRI	Jia G, Heverhagen JT, Henry H, Polzer H, Baudendistel KT, von Tengg-Kobligk H, Levine AL, Rosol TJ, Knopp MV.	Magn Reson Imaging	2006
Unrelated to Breast Cancer (Excluded)	Multimodality multiparametric imaging of early tumor response to a novel antiangiogenic therapy based on anticalins	Meier R, Braren R, Kosanke Y, Bussemer J, Neff F, Wildgruber M, Schwarzenböck S, Frank A, Haller B, Hohlbaum AM, Schwaiger M, Gille H, Rummeny EJ, Beer AJ.	PLoS One	2014
Unrelated to Breast Cancer (Excluded)	A novel multi-targeted tyrosine kinase inhibitor, linifanib (ABT-869), produces functional and structural changes in tumor vasculature in an orthotopic rat glioma model	Luo Y, Jiang F, Cole TB, Hradil VP, Reuter D, Chakravartty A, Albert DH, Davidsen SK, Cox BF, McKeegan EM, Fox GB.	Cancer Chemother Pharmacol	2012
Unrelated to Breast Cancer (Excluded)	[Targeted treatments: which imaging?]	Lassau N, Chebil M, Benatsou B, Chami L, Roche A.	Bull Cancer	2008
Other Cancer Types (Excluded)	The first study on therapeutic efficacies of a vascular disrupting agent CA4P among primary hepatocellular carcinomas with a full spectrum of differentiation and vascularity: Correlation of MRI-microangiography-histopathology in rats	Liu Y, De Keyzer F, Wang Y, Wang F, Feng Y, Chen F, Yu J, Liu J, Song S, Swinnen J, Bormans G, Oyen R, Huang G, Ni Y.	Int J Cancer	2018
Other Cancer Types (Excluded)	Bone oedema predicts erosive progression on wrist MRI in early RA--a 2-yr observational MRI and NC scintigraphy study	Palosaari K, Vuotila J, Takalo R, Jartti A, Niemelä RK, Karjalainen A, Haapea M, Soini I, Tervonen O, Hakala M.	Rheumatology (Oxford)	2006
Unrelated to Breast Cancer (Excluded)	[Preoperative evaluation of pathologic response in patients with breast cancer by dynamic contrast-enhanced magnetic resonance imaging]	Zhang XP, Li J, Sun YS, Cao K, Tang L.	Zhongguo Yi Xue Ke Xue Yuan Xue Bao	2008
Other Cancer Types (Excluded)	Dynamic MR imaging (DEMRI) of microcirculation in bone sarcoma	Reddick WE, Taylor JS, Fletcher BD.	J Magn Reson Imaging	1999
Other Cancer Types (Excluded)	Imaging of small hepatic metastases of colorectal carcinoma: how to use superparamagnetic iron oxide-enhanced magnetic resonance imaging in the multidetector-row computed tomography age?	Motosugi U, Ichikawa T, Nakajima H, Sou H, Sano M, Sano K, Araki T, Iino H, Fujii H, Nakazawa T.	J Comput Assist Tomogr	2009
Unrelated to Breast Cancer (Excluded)	Preclinical studies to predict efficacy of vascular changes induced by combretastatin a-4 disodium phosphate in patients	Nielsen T, Murata R, Maxwell RJ, Stødkilde-Jørgensen H, Ostergaard L, Horsman MR.	Int J Radiat Oncol Biol Phys	2008
Unrelated to Breast Cancer (Excluded)	Magnetic resonance imaging-based tumour perfusion parameters are biomarkers predicting response after radiation to brain metastases	Jakubovic R, Sahgal A, Soliman H, Milwid R, Zhang L, Eilaghi A, Aviv RI.	Clin Oncol (R Coll Radiol)	2014
Unrelated to Breast Cancer (Excluded)	Detecting vascular-targeting effects of the hypoxic cytotoxin tirapazamine in tumor xenografts using magnetic resonance imaging	Bains LJ, Baker JH, Kyle AH, Minchinton AI, Reinsberg SA.	Int J Radiat Oncol Biol Phys	2009
Other Cancer Types (Excluded)	Voxel-wise prostate cell density prediction using multiparametric magnetic resonance imaging and machine learning	Sun Y, Reynolds HM, Wraith D, Williams S, Finnegan ME, Mitchell C, Murphy D, Haworth A.	Acta Oncol	2018
Other Cancer Types (Excluded)	[Value of functional magnetic resonance imaging in predicting outcomes of neoadjuvant chemoradiotherapy in rectal cancer]	Yu Y, Yue J, Yu J.	Zhonghua Wei Chang Wai Ke Za Zhi	2017
Not BPE	[A study on the predictive and evaluational value of molecular subtypes and dynamic contrast-enhanced magnetic resonance imaging of neoadjuvant chemotherapy for breast cancer]	Liu WQ, Ye JM, Xu L, Liu Q, Zhao JX, Duan XN, Liu YH.	Zhonghua Wai Ke Za Zhi	2013
Other Cancer Types (Excluded)	Dynamic magnetic resonance imaging of regional contrast access as an additional prognostic factor in pediatric osteosarcoma	Reddick WE, Wang S, Xiong X, Glass JO, Wu S, Kaste SC, Pratt CB, Meyer WH, Fletcher BD.	Cancer	2001
Unrelated to Breast Cancer (Excluded)	No overall damage progression despite persistent inflammation in adalimumab-treated psoriatic arthritis patients: results from an investigator-initiated 48-week comparative magnetic resonance imaging, computed tomography and radiography trial	Poggenborg RP, Wiell C, Bøyesen P, Boonen A, Bird P, Pedersen SJ, Sørensen IJ, Madsen OR, Slot O, Møller JM, Hasselquist M, Kubassova O, Østergaard M.	Rheumatology (Oxford)	2014
Other Cancer Types (Excluded)	Tumor microcirculation evaluated by dynamic magnetic resonance imaging predicts therapy outcome for primary rectal carcinoma	Devries AF, Griebel J, Kremser C, Judmaier W, Gneiting T, Kreczy A, Ofner D, Pfeiffer KP, Brix G, Lukas P.	Cancer Res	2001
Other Cancer Types (Excluded)	Exploratory study of using Magnetic resonance Prognostic Imaging markers for Radiotherapy In Cervix cancer (EMPIRIC): a prospective cohort study protocol	Abdul-Latif M, Chowdhury A, Tharmalingam H, Taylor NJ, Lakhani A, Padhani A, Hoskin P, Tsang Y.	BMJ Open	2024
Other Cancer Types (Excluded)	Bone marrow angiogenesis magnetic resonance imaging in patients with acute myeloid leukemia: peak enhancement ratio is an independent predictor for overall survival	Shih TT, Hou HA, Liu CY, Chen BB, Tang JL, Chen HY, Wei SY, Yao M, Huang SY, Chou WC, Hsu SC, Tsay W, Yu CW, Hsu CY, Tien HF, Yang PC.	Blood	2009
Other Cancer Types (Excluded)	Ewing's sarcoma recurrence vs radiation necrosis in dynamic contrast-enhanced MR imaging: a case report	El Khadrawy AM, Hoffer FA, Reddick WE.	Pediatr Radiol	1999
Unrelated to Breast Cancer (Excluded)	Dynamics of cerebral tissue injury and perfusion after temporary hypoxia-ischemia in the rat: evidence for region-specific sensitivity and delayed damage	Dijkhuizen RM, Knollema S, van der Worp HB, Ter Horst GJ, De Wildt DJ, Berkelbach van der Sprenkel JW, Tulleken KA, Nicolay K.	Stroke	1998
Unrelated to Breast Cancer (Excluded)	Relative cerebral blood volume measurements of low-grade gliomas predict patient outcome in a multi-institution setting	Caseiras GB, Chheang S, Babb J, Rees JH, Pecerrelli N, Tozer DJ, Benton C, Zagzag D, Johnson G, Waldman AD, Jäger HR, Law M.	Eur J Radiol	2010
Unrelated to Breast Cancer (Excluded)	Relative cerebral blood volume is a measure of angiogenesis in brain tuberculoma	Gupta RK, Haris M, Husain N, Husain M, Prasad KN, Pauliah M, Srivastava C, Tripathi M, Rastogi M, Behari S, Singh A, Rathore D, Rathore RK.	J Comput Assist Tomogr	2007
Unrelated to Breast Cancer (Excluded)	Identification of early predictive imaging biomarkers and their relationship to serological angiogenic markers in patients with ovarian cancer with residual disease following cytotoxic therapy	Mitchell CL, O'Connor JPB, Jackson A, Parker GJM, Roberts C, Watson Y, Cheung S, Davies K, Buonaccorsi GA, Clamp AR, Hasan J, Byrd L, Backen A, Dive C, Jayson GC.	Ann Oncol	2010
Unrelated to Breast Cancer (Excluded)	[Dynamic magnetic resonance tomography (dMRT). It's value in advanced head-neck tumors treated with radiochemotherapy]	Helbig M, Schlemmer HP, Lumer M, Knopp MV, Dietz A.	HNO	2003
Other Cancer Types (Excluded)	PTK787/ZK222584, a tyrosine kinase inhibitor of vascular endothelial growth factor receptor, reduces uptake of the contrast agent GdDOTA by murine orthotopic B16/BL6 melanoma tumours and inhibits their growth in vivo	Rudin M, McSheehy PM, Allegrini PR, Rausch M, Baumann D, Becquet M, Brecht K, Brueggen J, Ferretti S, Schaeffer F, Schnell C, Wood J.	NMR Biomed	2005
Other Cancer Types (Excluded)	[Value of magnetic resonance imaging in assessing the efficacy of neoadjuvant chemoradiotherapy for locally advanced rectal cancer]	Wang Y.	Zhonghua Wei Chang Wai Ke Za Zhi	2015
Other Cancer Types (Excluded)	Phase I study of the safety, tolerability, pharmacokinetics, and pharmacodynamics of PTK787/ZK 222584 administered twice daily in patients with advanced cancer	Thomas AL, Morgan B, Horsfield MA, Higginson A, Kay A, Lee L, Masson E, Puccio-Pick M, Laurent D, Steward WP.	J Clin Oncol	2005
Other Cancer Types (Excluded)	[High dosage Gd-DPTA-BMA (Gadodiamid) administration in diagnosis and therapeutic monitoring of malignant bone tumors]	Häussler MD, Rummeny EJ, Raufhake C, Blasius S, Lindner N, Daldrup HE, Reimer P, Peters PE.	Radiologe	1996
Unrelated to Breast Cancer (Excluded)	[Treatment response evaluation by functional imaging]	Fournier LS, Cuénod CA, Clément O, Frija G.	Cancer Radiother	2006
Other Cancer Types (Excluded)	Early magnetic resonance imaging biomarkers to predict local control after high dose stereotactic body radiotherapy for patients with sarcoma spine metastases	Spratt DE, Arevalo-Perez J, Leeman JE, Gerber NK, Folkert M, Taunk NK, Alektiar KM, Karimi S, Lyo JK, Tap WD, Bilsky MH, Laufer I, Yamada Y, Osborne JR.	Spine J	2016
Other Cancer Types (Excluded)	Dynamic contrast-enhanced MRI of ocular melanoma	Jiang X, Asbach P, Willerding G, Dulce M, Xu K, Taupitz M, Hamm B, Erb-Eigner K.	Melanoma Res	2015
Unrelated to Breast Cancer (Excluded)	Vascular endothelial growth factor receptor tyrosine kinase inhibitors: PTK787/ZK 222584	Thomas AL, Morgan B, Drevs J, Unger C, Wiedenmann B, Vanhoefer U, Laurent D, Dugan M, Steward WP.	Semin Oncol	2003
Unrelated to Breast Cancer (Excluded)	Assessing Associations of Synovial Perfusion, Cartilage Quality, and Outcome in Rheumatoid Arthritis Using Dynamic Contrast-enhanced Magnetic Resonance Imaging	Sewerin P, Schleich C, Brinks R, Müller-Lutz A, Fichter F, Eichner M, Schneider M, Ostendorf B, Vordenbäumen S.	J Rheumatol	2020
Unrelated to Breast Cancer (Excluded)	A vasculature-targeting regimen of preoperative docetaxel with or without bevacizumab for locally advanced breast cancer: impact on angiogenic biomarkers	Baar J, Silverman P, Lyons J, Fu P, Abdul-Karim F, Ziats N, Wasman J, Hartman P, Jesberger J, Dumadag L, Hohler E, Leeming R, Shenk R, Chen H, McCrae K, Dowlati A, Remick SC, Overmoyer B.	Clin Cancer Res	2009
Unrelated to Breast Cancer (Excluded)	Assessment of esophageal carcinoma undergoing concurrent chemoradiotherapy with quantitative dynamic contrast-enhanced magnetic resonance imaging	Lei J, Han Q, Zhu S, Shi D, Dou S, Su Z, Xu X.	Oncol Lett	2015
Not BPE	Prediction of clinicopathologic response of breast cancer to primary chemotherapy at contrast-enhanced MR imaging: initial clinical results	Padhani AR, Hayes C, Assersohn L, Powles T, Makris A, Suckling J, Leach MO, Husband JE.	Radiology	2006
Not BPE	Microcirculatory fraction (MCF(I)) as a potential imaging marker for tumor heterogeneity in breast cancer	Yang X, Mrozek E, Lustberg M, Jia G, Sammet S, Sammet C, Shapiro C, Knopp MV.	Magn Reson Imaging	2012
Unrelated to Breast Cancer (Excluded)	Monitoring Tumor Response to Antivascular Therapy Using Non-Contrast Intravoxel Incoherent Motion Diffusion-Weighted MRI	Shi C, Liu D, Xiao Z, Zhang D, Liu G, Liu G, Chen H, Luo L.	Cancer Res	2017
Other Cancer Types (Excluded)	Evaluation of chemotherapy with magnetic resonance imaging in patients with regionally metastatic or unresectable bladder cancer	Schrier BP, Peters M, Barentsz JO, Witjes JA.	Eur Urol	2006
Unrelated to Breast Cancer (Excluded)	Assessing Treatment Response Through Generalized Pharmacokinetic Modeling of DCE-MRI Data	Kontopodis E, Kanli G, Manikis GC, Van Cauter S, Marias K.	Cancer Inform	2015
Unrelated to Breast Cancer (Excluded)	Gliomas: predicting time to progression or survival with cerebral blood volume measurements at dynamic susceptibility-weighted contrast-enhanced perfusion MR imaging	Law M, Young RJ, Babb JS, Peccerelli N, Chheang S, Gruber ML, Miller DC, Golfinos JG, Zagzag D, Johnson G.	Radiology	2008
Unrelated to Breast Cancer (Excluded)	Multiparametric MRI for prediction of treatment response to neoadjuvant FOLFIRINOX therapy in borderline resectable or locally advanced pancreatic cancer	Kang JH, Lee SS, Kim JH, Byun JH, Kim HJ, Yoo C, Kim KP, Ryoo BY, Kim SC.	Eur Radiol	2021
Unrelated to Breast Cancer (Excluded)	Translational research in diagnosis and management of soft tissue tumours	Rimondi E, Benassi MS, Bazzocchi A, Balladelli A, Facchini G, Rossi G, Taieb S, Vanel D.	Cancer Imaging	2016
Other Cancer Types (Excluded)	Metastatic renal cell cancer	Rasmussen F.	Cancer Imaging	2013
Not BPE	Combined use of ¹⁸F-FDG PET/CT and MRI for response monitoring of breast cancer during neoadjuvant chemotherapy	Pengel KE, Koolen BB, Loo CE, Vogel WV, Wesseling J, Lips EH, Rutgers EJ, Valdés Olmos RA, Vrancken Peeters MJ, Rodenhuis S, Gilhuijs KG.	Eur J Nucl Med Mol Imaging	2014
Unrelated to Breast Cancer (Excluded)	Dynamic contrast-enhanced magnetic resonance imaging as a biomarker for prediction of radiation-induced neurocognitive dysfunction	Cao Y, Tsien CI, Sundgren PC, Nagesh V, Normolle D, Buchtel H, Junck L, Lawrence TS.	Clin Cancer Res	2009
Unrelated to Breast Cancer (Excluded)	Feasibility analysis of the parametric response map as an early predictor of treatment efficacy in head and neck cancer	Baer AH, Hoff BA, Srinivasan A, Galbán CJ, Mukherji SK.	AJNR Am J Neuroradiol	2015
Unrelated to Breast Cancer (Excluded)	Cilengitide-induced temporal variations in transvascular transfer parameters of tumor vasculature in a rat glioma model: identifying potential MRI biomarkers of acute effects	Nagaraja TN, Aryal MP, Brown SL, Bagher-Ebadian H, Mikkelsen T, Yang JJ, Panda S, Keenan KA, Cabral G, Ewing JR.	PLoS One	2013
Not BPE	Neoadjuvant chemotherapy in breast cancer: prediction of pathologic response with PET/CT and dynamic contrast-enhanced MR imaging--prospective assessment	Tateishi U, Miyake M, Nagaoka T, Terauchi T, Kubota K, Kinoshita T, Daisaki H, Macapinlac HA.	Radiology	2012
Other Cancer Types (Excluded)	Baseline and Early MR Apparent Diffusion Coefficient Quantification as a Predictor of Response of Unresectable Hepatocellular Carcinoma to Doxorubicin Drug-Eluting Bead Chemoembolization	Kokabi N, Ludwig JM, Camacho JC, Xing M, Mittal PK, Kim HS.	J Vasc Interv Radiol	2015
Other Cancer Types (Excluded)	Imaging assessment of osteosarcoma in childhood and adolescence: diagnosis, staging, and evaluating response to chemotherapy	Eftekhari F.	Cancer Treat Res	2009
Other Cancer Types (Excluded)	Dynamic contrast enhanced MRI as a predictor of vascular-targeted photodynamic focal ablation therapy outcome in prostate cancer post-failed external beam radiation therapy	Barrett T, Davidson SR, Wilson BC, Weersink RA, Trachtenberg J, Haider MA.	Can Urol Assoc J	2014
Unrelated to Breast Cancer (Excluded)	Usefulness of dynamic contrast-enhanced magnetic resonance imaging for predicting treatment response to vinorelbine-cisplatin with or without recombinant human endostatin in bone metastasis of non-small cell lung cancer	Zhang R, Wang ZY, Li YH, Lu YH, Wang S, Yu WX, Zhao H.	Am J Cancer Res	2016
Not BPE	[Texture analysis based on contrast-enhanced MRI can predict treatment response to neoadjuvant chemotherapy of breast cancer]	Sun SH, Zhou CW, Zhao LY, Zhang RZ, Ouyang H.	Zhonghua Zhong Liu Za Zhi	2017
Unrelated to Breast Cancer (Excluded)	DCEMRI of spontaneous canine tumors during fractionated radiotherapy: a pharmacokinetic analysis	Søvik S, Skogmo HK, Andersen EK, Bruland ØS, Olsen DR, Malinen E.	Radiother Oncol	2009
Other Cancer Types (Excluded)	Radiomics analysis of pretreatment MRI in predicting tumor response and outcome in hepatocellular carcinoma with transarterial chemoembolization: a two-center collaborative study	Liu QP, Yang KL, Xu X, Liu XS, Qu JR, Zhang YD.	Abdom Radiol (NY)	2022
Not BPE	Role of Magnetic Resonance Imaging in the prediction of tumor response in patients with locally advanced breast cancer receiving neoadjuvant chemo-therapy	Martincich L, Montemurro F, Cirillo S, Marra V, De Rosa G, Ponzone R, Aglietta M, Regge D.	Radiol Med	2003
Not BPE	Breast cancer: influence of tumour volume estimation method at MRI on prediction of pathological response to neoadjuvant chemotherapy	Henderson SA, Muhammad Gowdh N, Purdie CA, Jordan LB, Evans A, Brunton T, Thompson AM, Vinnicombe S.	Br J Radiol	2018
Unrelated to Breast Cancer (Excluded)	Neural responses to social threat and predictors of cognitive behavioral therapy and acceptance and commitment therapy in social anxiety disorder	Burklund LJ, Torre JB, Lieberman MD, Taylor SE, Craske MG.	Psychiatry Res Neuroimaging	2017
Not BPE	Variations of dynamic contrast-enhanced magnetic resonance imaging in evaluation of breast cancer therapy response: a multicenter data analysis challenge	Huang W, Li X, Chen Y, Li X, Chang MC, Oborski MJ, Malyarenko DI, Muzi M, Jajamovich GH, Fedorov A, Tudorica A, Gupta SN, Laymon CM, Marro KI, Dyvorne HA, Miller JV, Barbodiak DP, Chenevert TL, Yankeelov TE, Mountz JM, Kinahan PE, Kikinis R, Taouli B, Fennessy F, Kalpathy-Cramer J.	Transl Oncol	2014
Unrelated to Breast Cancer (Excluded)	Sex Differences and Tumor Blood Flow from Dynamic Susceptibility Contrast MRI Are Associated with Treatment Response after Chemoradiation and Long-term Survival in Rectal Cancer	Bakke KM, Meltzer S, Grøvik E, Negård A, Holmedal SH, Gjesdal KI, Bjørnerud A, Ree AH, Redalen KR.	Radiology	2020
Unrelated to Breast Cancer (Excluded)	Leakage decrease detected by dynamic susceptibility-weighted contrast-enhanced perfusion MRI predicts survival in recurrent glioblastoma treated with bevacizumab	Hilario A, Sepulveda JM, Hernandez-Lain A, Salvador E, Koren L, Manneh R, Ruano Y, Perez-Nuñez A, Lagares A, Ramos A.	Clin Transl Oncol	2017
Unrelated to Breast Cancer (Excluded)	Evaluation of treatment response of chemoembolization in hepatocellular carcinoma with diffusion-weighted imaging on 3.0-T MR imaging	Sahin H, Harman M, Cinar C, Bozkaya H, Parildar M, Elmas N.	J Vasc Interv Radiol	2012
Other Cancer Types (Excluded)	Multiparametric MRI as an outcome predictor for anal canal cancer managed with chemoradiotherapy	Jones M, Hruby G, Stanwell P, Gallagher S, Wong K, Arm J, Martin J.	BMC Cancer	2015
Other Cancer Types (Excluded)	Pharmacokinetic MRI for assessment of malignant glioma response to stereotactic radiotherapy: initial results	Hawighorst H, Knopp MV, Debus J, Hoffmann U, Grandy M, Griebel J, Zuna I, Essig M, Schoenberg SO, DeVries A, Brix G, van Kaick G.	J Magn Reson Imaging	1998
Not BPE	[MR mammography of response-control in primary chemo-brachytherapy in BCT-inoperable breast cancer]	Hlawatsch A, Kuner RP, Teifke A, Hoffmann G, Zamboglou N, Thelen M.	Rofo	2001
Unrelated to Breast Cancer (Excluded)	Breast tumour volume and blood flow measured by MRI after one cycle of epirubicin and cyclophosphamide-based neoadjuvant chemotherapy as predictors of pathological response	Stevens W, Farrow IM, Georgiou L, Hanby AM, Perren TJ, Windel LM, Wilson DJ, Sharma N, Dodwell D, Hughes TA, Dall BJ, Buckley DL.	Br J Radiol	2021
Other Cancer Types (Excluded)	Value of perfusion parameters from golden-angle radial sparse parallel dynamic contrast-enhanced magnetic resonance imaging in predicting pathological complete response after neoadjuvant chemoradiotherapy for locally advanced rectal cancer	Pan YN, Gu MY, Mao QL, Wei YG, Zhang L, Tang GY.	Diagn Interv Radiol	2024
Not BPE	Assessing treatment response in triple-negative breast cancer from quantitative image analysis in perfusion magnetic resonance imaging	Banerjee I, Malladi S, Lee D, Depeursinge A, Telli M, Lipson J, Golden D, Rubin DL.	J Med Imaging (Bellingham)	2018
Other Cancer Types (Excluded)	Evaluation of a locked nucleic acid form of antisense oligo targeting HIF-1α in advanced hepatocellular carcinoma	Wu J, Contratto M, Shanbhogue KP, Manji GA, O'Neil BH, Noonan A, Tudor R, Lee R.	World J Clin Oncol	2019
Not BPE	Multiparametric MRI radiomics fusion for predicting the response and shrinkage pattern to neoadjuvant chemotherapy in breast cancer	Fan M, Wu X, Yu J, Liu Y, Wang K, Xue T, Zeng T, Chen S, Li L.	Front Oncol	2023
Unrelated to Breast Cancer (Excluded)	Imaging of castration-resistant prostrate cancer: development of imaging response biomarkers	Morisson C, Jeraj R, Liu G.	Curr Opin Urol	2013
Unrelated to Breast Cancer (Excluded)	Relative cerebral blood volume is a potential predictive imaging biomarker of bevacizumab efficacy in recurrent glioblastoma	Kickingereder P, Wiestler B, Burth S, Wick A, Nowosielski M, Heiland S, Schlemmer HP, Wick W, Bendszus M, Radbruch A.	Neuro Oncol	2015
Unrelated to Breast Cancer (Excluded)	Dynamic contrast-enhanced MRI parameters as biomarkers for the effect of vatalanib in patients with non-small-cell lung cancer	Nensa F, Stattaus J, Morgan B, Horsfield MA, Soria JC, Besse B, Gounant V, Khalil A, Seng K, Fischer B, Krissel H, Laurent D, Christoph D, Eberhardt WE, Gauler TC.	Future Oncol	2014
Not BPE	DCE-MRI Texture Features for Early Prediction of Breast Cancer Therapy Response	Thibault G, Tudorica A, Afzal A, Chui SY, Naik A, Troxell ML, Kemmer KA, Oh KY, Roy N, Jafarian N, Holtorf ML, Huang W, Song X.	Tomography	2017
Not BPE	MRI-Based Digital Models Forecast Patient-Specific Treatment Responses to Neoadjuvant Chemotherapy in Triple-Negative Breast Cancer	Wu C, Jarrett AM, Zhou Z, Elshafeey N, Adrada BE, Candelaria RP, Mohamed RMM, Boge M, Huo L, White JB, Tripathy D, Valero V, Litton JK, Yam C, Son JB, Ma J, Rauch GM, Yankeelov TE.	Cancer Res	2022
Unrelated to Breast Cancer (Excluded)	Diffusion-weighted imaging in evaluating the efficacy of concurrent chemoradiotherapy in the treatment of non-small cell lung cancer	Xu HD, Zhang YQ, Shen WY, Mao ZC.	Tumori	2018
Other Cancer Types (Excluded)	Osteogenic and Ewing sarcomas: estimation of necrotic fraction during induction chemotherapy with dynamic contrast-enhanced MR imaging	Dyke JP, Panicek DM, Healey JH, Meyers PA, Huvos AG, Schwartz LH, Thaler HT, Tofts PS, Gorlick R, Koutcher JA, Ballon D.	Radiology	2003
Not BPE	A model combining pretreatment MRI radiomic features and tumor-infiltrating lymphocytes to predict response to neoadjuvant systemic therapy in triple-negative breast cancer	Jimenez JE, Abdelhafez A, Mittendorf EA, Elshafeey N, Yung JP, Litton JK, Adrada BE, Candelaria RP, White J, Thompson AM, Huo L, Wei P, Tripathy D, Valero V, Yam C, Hazle JD, Moulder SL, Yang WT, Rauch GM.	Eur J Radiol	2022
Other Cancer Types (Excluded)	Characterizing at-Risk Voxels by Using Perfusion Magnetic Resonance Imaging for Cervical Cancer during Radiotherapy	Huang Z, Mayr NA, Lo SS, Grecula JC, Wang JZ, Jia G, Yuh WT.	J Cancer Sci Ther	2012
Unrelated to Breast Cancer (Excluded)	A novel score to estimate thrombus burden and predict intracranial hypertension in cerebral venous sinus thrombosis	Wang Z, Dandu C, Guo Y, Gao M, Lan D, Pan L, Zhou D, Ding Y, Ji X, Meng R.	J Headache Pain	2023
Other Cancer Types (Excluded)	A phase IA, open-label, dose-escalating study of PTK787/ZK 222584 administered orally on a continuous dosing schedule in patients with advanced cancer	Drevs J, Medinger M, Mross K, Fuxius S, Hennig J, Buechert M, Thomas A, Unger C, Chen BL, Lebwohl D, Laurent D.	Anticancer Res	2010
Not BPE	Breast DCE-MRI Kinetic Heterogeneity Tumor Markers: Preliminary Associations With Neoadjuvant Chemotherapy Response	Ashraf A, Gaonkar B, Mies C, DeMichele A, Rosen M, Davatzikos C, Kontos D.	Transl Oncol	2015
Other Cancer Types (Excluded)	First-line erlotinib and bevacizumab in patients with locally advanced and/or metastatic non-small-cell lung cancer: a phase II study including molecular imaging	Dingemans AC, de Langen AJ, van den Boogaart V, Marcus JT, Backes WH, Scholtens HTGM, van Tinteren H, Hoekstra OS, Pruim J, Brans B, Thunnissen FB, Smit EF, Groen HJM.	Ann Oncol	2011
Other Cancer Types (Excluded)	Primary human breast adenocarcinoma: imaging and histologic correlates of intrinsic susceptibility-weighted MR imaging before and during chemotherapy	Li SP, Taylor NJ, Makris A, Ah-See ML, Beresford MJ, Stirling JJ, d'Arcy JA, Collins DJ, Padhani AR.	Radiology	2010
Other Cancer Types (Excluded)	Assessment of osteosarcoma response to neoadjuvant chemotherapy: comparative usefulness of dynamic gadolinium-enhanced spin-echo magnetic resonance imaging and technetium-99m skeletal angioscintigraphy	Ongolo-Zogo P, Thiesse P, Sau J, Desuzinges C, Blay JY, Bonmartin A, Bochu M, Philip T.	Eur Radiol	1999
Other Cancer Types (Excluded)	Initial experience of diffusion-weighted magnetic resonance imaging to assess therapeutic response to induction chemoradiotherapy against muscle-invasive bladder cancer	Yoshida S, Koga F, Kawakami S, Ishii C, Tanaka H, Numao N, Sakai Y, Saito K, Masuda H, Fujii Y, Kihara K.	Urology	2010
Unrelated to Breast Cancer (Excluded)	Blood-brain barrier permeability changes in the first year after alemtuzumab treatment predict 2-year outcomes in relapsing-remitting multiple sclerosis	Knudsen MH, Lindberg U, Frederiksen JL, Vestergaard MB, Simonsen HJ, Varatharaj A, Galea I, Blinkenberg M, Sellebjerg F, Larsson HBW, Cramer SP.	Mult Scler Relat Disord	2022
Not BPE	Longitudinal dynamic contrast-enhanced MRI radiomic models for early prediction of response to neoadjuvant systemic therapy in triple-negative breast cancer	Panthi B, Mohamed RM, Adrada BE, Boge M, Candelaria RP, Chen H, Hunt KK, Huo L, Hwang KP, Korkut A, Lane DL, Le-Petross HC, Leung JWT, Litton JK, Pashapoor S, Perez F, Son JB, Sun J, Thompson A, Tripathy D, Valero V, Wei P, White J, Xu Z, Yang W, Zhou Z, Yam C, Rauch GM, Ma J.	Front Oncol	2023
Other Cancer Types (Excluded)	Prediction of chemotherapeutic response in bladder cancer using K-means clustering of dynamic contrast-enhanced (DCE)-MRI pharmacokinetic parameters	Nguyen HT, Jia G, Shah ZK, Pohar K, Mortazavi A, Zynger DL, Wei L, Yang X, Clark D, Knopp MV.	J Magn Reson Imaging	2015
Unrelated to Breast Cancer (Excluded)	Dynamic contrast enhanced MRI detects early response to adoptive NK cellular immunotherapy targeting the NG2 proteoglycan in a rat model of glioblastoma	Rygh CB, Wang J, Thuen M, Gras Navarro A, Huuse EM, Thorsen F, Poli A, Zimmer J, Haraldseth O, Lie SA, Enger PØ, Chekenya M.	PLoS One	2014
Unrelated to Breast Cancer (Excluded)	Immediate post-doxorubicin drug-eluting beads chemoembolization Mr Apparent diffusion coefficient quantification predicts response in unresectable hepatocellular carcinoma: A pilot study	Kokabi N, Camacho JC, Xing M, Edalat F, Mittal PK, Kim HS.	J Magn Reson Imaging	2015
Unrelated to Breast Cancer (Excluded)	Predictive Value of Multiparametric MRI for Response to Single-Cycle Induction Chemo-Immunotherapy in Locally Advanced Head and Neck Squamous Cell Carcinoma	Hellwig K, Ellmann S, Eckstein M, Wiesmueller M, Rutzner S, Semrau S, Frey B, Gaipl US, Gostian AO, Hartmann A, Iro H, Fietkau R, Uder M, Hecht M, Bäuerle T.	Front Oncol	2021
Unrelated to Breast Cancer (Excluded)	Response assessment of stereotactic body radiation therapy using dynamic contrast-enhanced integrated MR-PET in non-small cell lung cancer patients	Huang YS, Chen JL, Hsu FM, Huang JY, Ko WC, Chen YC, Jaw FS, Yen RF, Chang YC.	J Magn Reson Imaging	2018
Other Cancer Types (Excluded)	Feasibility of multi-parametric PET and MRI for prediction of tumour recurrence in patients with glioblastoma	Lundemann M, Munck Af Rosenschöld P, Muhic A, Larsen VA, Poulsen HS, Engelholm SA, Andersen FL, Kjær A, Larsson HBW, Law I, Hansen AE.	Eur J Nucl Med Mol Imaging	2019
Other Cancer Types (Excluded)	Robustness Evaluation of a Deep Learning Model on Sagittal and Axial Breast DCE-MRIs to Predict Pathological Complete Response to Neoadjuvant Chemotherapy	Massafra R, Comes MC, Bove S, Didonna V, Gatta G, Giotta F, Fanizzi A, La Forgia D, Latorre A, Pastena MI, Pomarico D, Rinaldi L, Tamborra P, Zito A, Lorusso V, Paradiso AV.	J Pers Med	2022
Unrelated to Breast Cancer (Excluded)	Radiogenomic Signatures of Oncotype DX Recurrence Score Enable Prediction of Survival in Estrogen Receptor-Positive Breast Cancer: A Multicohort Study	Fan M, Cui Y, You C, Liu L, Gu Y, Peng W, Bai Q, Gao X, Li L.	Radiology	2022
Unrelated to Breast Cancer (Excluded)	Evaluation of KRAS mutations, angiogenic biomarkers, and DCE-MRI in patients with advanced non-small-cell lung cancer receiving sorafenib	Kelly RJ, Rajan A, Force J, Lopez-Chavez A, Keen C, Cao L, Yu Y, Choyke P, Turkbey B, Raffeld M, Xi L, Steinberg SM, Wright JJ, Kummar S, Gutierrez M, Giaccone G.	Clin Cancer Res	2011
Other Cancer Types (Excluded)	Multiparametric MRI for assessment of early response to neoadjuvant sunitinib in renal cell carcinoma	Ursprung S, Priest AN, Zaccagna F, Qian W, Machin A, Stewart GD, Warren AY, Eisen T, Welsh SJ, Gallagher FA, Barrett T.	PLoS One	2021
Unrelated to Breast Cancer (Excluded)	Low-grade gliomas: dynamic susceptibility-weighted contrast-enhanced perfusion MR imaging--prediction of patient clinical response	Law M, Oh S, Babb JS, Wang E, Inglese M, Zagzag D, Knopp EA, Johnson G.	Radiology	2006
Not BPE	Parameterizing the Logistic Model of Tumor Growth by DW-MRI and DCE-MRI Data to Predict Treatment Response and Changes in Breast Cancer Cellularity during Neoadjuvant Chemotherapy	Atuegwu NC, Arlinghaus LR, Li X, Chakravarthy AB, Abramson VG, Sanders ME, Yankeelov TE.	Transl Oncol	2013
Not BPE	Exploration of a noninvasive radiomics classifier for breast cancer tumor microenvironment categorization and prognostic outcome prediction	Han X, Gong Z, Guo Y, Tang W, Wei X.	Eur J Radiol	2024
Unrelated to Breast Cancer (Excluded)	Perfusion magnetic resonance imaging predicts patient outcome as an adjunct to histopathology: a second reference standard in the surgical and nonsurgical treatment of low-grade gliomas	Law M, Oh S, Johnson G, Babb JS, Zagzag D, Golfinos J, Kelly PJ.	Neurosurgery	2006
Other Cancer Types (Excluded)	Pediatric musculoskeletal tumors: use of dynamic, contrast-enhanced MR imaging to monitor response to chemotherapy	Fletcher BD, Hanna SL, Fairclough DL, Gronemeyer SA.	Radiology	1992
Other Cancer Types (Excluded)	Neutrophil-to-lymphocyte and platelet-to-lymphocyte ratios as predictors of tumor response in hepatocellular carcinoma after DEB-TACE	Schobert IT, Savic LJ, Chapiro J, Bousabarah K, Chen E, Laage-Gaupp F, Tefera J, Nezami N, Lin M, Pollak J, Schlachter T.	Eur Radiol	2020
Unrelated to Breast Cancer (Excluded)	Pilot study of combined FDG-PET and dynamic contrast-enhanced CT of locally advanced cervical carcinoma before and during concurrent chemoradiotherapy suggests association between changes in tumor blood volume and treatment response	Banks TI, von Eyben R, Hristov D, Kidd EA.	Cancer Med	2018
Unrelated to Breast Cancer (Excluded)	Biomarkers for assessment of pharmacologic activity for a vascular endothelial growth factor (VEGF) receptor inhibitor, PTK787/ZK 222584 (PTK/ZK): translation of biological activity in a mouse melanoma metastasis model to phase I studies in patients with advanced colorectal cancer with liver metastases	Lee L, Sharma S, Morgan B, Allegrini P, Schnell C, Brueggen J, Cozens R, Horsfield M, Guenther C, Steward WP, Drevs J, Lebwohl D, Wood J, McSheehy PM.	Cancer Chemother Pharmacol	2006
Unrelated to Breast Cancer (Excluded)	Serial magnetic resonance imaging detects a rapid reduction in plaque lipid content under PCSK9 inhibition with alirocumab	Sun J, Lepor NE, Cantón G, Contreras L, Hippe DS, Isquith DA, Balu N, Kedan I, Simonini AA, Yuan C, Zhao XQ, Hatsukami TS.	Int J Cardiovasc Imaging	2021
Unrelated to Breast Cancer (Excluded)	Machine-learning based classification of glioblastoma using delta-radiomic features derived from dynamic susceptibility contrast enhanced magnetic resonance images: Introduction	Jeong J, Wang L, Ji B, Lei Y, Ali A, Liu T, Curran WJ, Mao H, Yang X.	Quant Imaging Med Surg	2019
Unrelated to Breast Cancer (Excluded)	Quantitative tumor volumetric responses after Gamma Knife radiosurgery for meningiomas	Harrison G, Kano H, Lunsford LD, Flickinger JC, Kondziolka D.	J Neurosurg	2016
Unrelated to Breast Cancer (Excluded)	Outcome of radiosurgery for recurrent malignant gliomas: assessment of treatment response using relative cerebral blood volume	Kim HR, Kim SH, Lee JI, Seol HJ, Nam DH, Kim ST, Park K, Kim JH, Kong DS.	J Neurooncol	2015
Not BPE	Analyzing Spatial Heterogeneity in DCE- and DW-MRI Parametric Maps to Optimize Prediction of Pathologic Response to Neoadjuvant Chemotherapy in Breast Cancer	Li X, Kang H, Arlinghaus LR, Abramson RG, Chakravarthy AB, Abramson VG, Farley J, Sanders M, Yankeelov TE.	Transl Oncol	2014
Unrelated to Breast Cancer (Excluded)	Ablation dynamics during laser interstitial thermal therapy for mesiotemporal epilepsy	Jermakowicz WJ, Cajigas I, Dan L, Guerra S, Sur S, D'Haese PF, Kanner AM, Jagid JR.	PLoS One	2018
Unrelated to Breast Cancer (Excluded)	Conventional and Advanced Magnetic Resonance Imaging Assessment of Non-Enhancing Peritumoral Area in Brain Tumor	Scola E, Del Vecchio G, Busto G, Bianchi A, Desideri I, Gadda D, Mancini S, Carlesi E, Moretti M, Desideri I, Muscas G, Della Puppa A, Fainardi E.	Cancers (Basel)	2023
Unrelated to Breast Cancer (Excluded)	Potential (18)F-RGD PET/CT and DCE-MRI Imaging-Based Biomarkers for Postoperative Survival Prediction Among Patients With Newly Diagnosed Glioblastoma Treated With Bevacizumab and Chemoradiotherapy	Li L, Liu N, Zhang H, Tao R, Zhao S, Chen Z, Fu Z, Li W, Xu L, Liu Y, Yu J, Yuan S.	Front Oncol	2022
Unrelated to Breast Cancer (Excluded)	ADMA increases arterial stiffness and decreases cerebral blood flow in humans	Kielstein JT, Donnerstag F, Gasper S, Menne J, Kielstein A, Martens-Lobenhoffer J, Scalera F, Cooke JP, Fliser D, Bode-Böger SM.	Stroke	2006
Unrelated to Breast Cancer (Excluded)	Prediction of short-term treatment outcome of nasopharyngeal carcinoma based on voxel incoherent motion imaging and arterial spin labeling quantitative parameters	Liao L, Liu T, Wei B.	Eur J Radiol Open	2022
Unrelated to Breast Cancer (Excluded)	Stress Test of Contrast-Enhanced US with Phenylephrine in a Rabbit VX2 Liver Tumor Model: Differentiating Benign Periablational Enhancement from Residual Tumor after Radiofrequency Ablation	Kan X, Zhang Y, Zheng C, Li L, Chen J, Wu Y, Guo T, Xiong B.	J Vasc Interv Radiol	2016
Other Cancer Types (Excluded)	Early stage T1-weighted perfusion magnetic resonance imaging: a factor that predicts local control response in patients with meningioma who underwent gamma-knife radiosurgery	Abdallah A, Seyithanoğlu MH, Gündağ Papaker M, Aralaşmak A, Yapar S, Baloğlu G.	Neurol Res	2022
Unrelated to Breast Cancer (Excluded)	Predicting Clinical Efficacy of Vascular Disrupting Agents in Rodent Models of Primary and Secondary Liver Cancers: An Overview with Imaging-Histopathology Correlation	Liu Y, Wang S, Zhao X, Feng Y, Bormans G, Swinnen J, Oyen R, Huang G, Ni Y, Li Y.	Diagnostics (Basel)	2020
Unrelated to Breast Cancer (Excluded)	Biomarkers of angiogenesis and their role in the development of VEGF inhibitors	Murukesh N, Dive C, Jayson GC.	Br J Cancer	2010
Reviews	Breast Magnetic Resonance Imaging for Patients With Newly Diagnosed Breast Cancer: A Review	Kim SY, Cho N.	J Breast Cancer	2022
Unrelated to Breast Cancer (Excluded)	PET imaging of blood flow and glucose metabolism in localized musculoskeletal tumors of the extremities	Lindholm P, Sutinen E, Oikonen V, Mattila K, Tarkkanen M, Kallajoki M, Aro H, Böhling T, Kivioja A, Elomaa I, Minn H.	Nucl Med Biol	2011
Unrelated to Breast Cancer (Excluded)	Imaging and target volume delineation in glioma	Whitfield GA, Kennedy SR, Djoukhadar IK, Jackson A.	Clin Oncol (R Coll Radiol)	2014
Unrelated to Breast Cancer (Excluded)	Current and emerging quantitative magnetic resonance imaging methods for assessing and predicting the response of breast cancer to neoadjuvant therapy	Abramson RG, Arlinghaus LR, Weis JA, Li X, Dula AN, Chekmenev EY, Smith SA, Miga MI, Abramson VG, Yankeelov TE.	Breast Cancer (Dove Med Press)	2012
Other Cancer Types (Excluded)	Current Imaging Diagnosis of Hepatocellular Carcinoma	Chartampilas E, Rafailidis V, Georgopoulou V, Kalarakis G, Hatzidakis A, Prassopoulos P.	Cancers (Basel)	2022
Unrelated to Breast Cancer (Excluded)	Imaging for Response Assessment in Cancer Clinical Trials	Sorace AG, Elkassem AA, Galgano SJ, Lapi SE, Larimer BM, Partridge SC, Quarles CC, Reeves K, Napier TS, Song PN, Yankeelov TE, Woodard S, Smith AD.	Semin Nucl Med	2020
Other Cancer Types (Excluded)	Prediction of tumor control in patients with cervical cancer: analysis of combined volume and dynamic enhancement pattern by MR imaging	Mayr NA, Yuh WT, Zheng J, Ehrhardt JC, Magnotta VA, Sorosky JI, Pelsang RE, Oberley LW, Hussey DH.	AJR Am J Roentgenol	1998
Other Cancer Types (Excluded)	CECs and IL-8 Have Prognostic and Predictive Utility in Patients with Recurrent Platinum-Sensitive Ovarian Cancer: Biomarker Correlates from the Randomized Phase-2 Trial of Olaparib and Cediranib Compared with Olaparib in Recurrent Platinum-Sensitive Ovarian Cancer	Lee JM, Trepel JB, Choyke P, Cao L, Sissung T, Houston N, Yu M, Figg WD, Turkbey IB, Steinberg SM, Lee MJ, Ivy SP, Liu JF, Matulonis UA, Kohn EC.	Front Oncol	2015
Other Cancer Types (Excluded)	Preoperative image-guided identification of response to neoadjuvant chemoradiotherapy in esophageal cancer (PRIDE): a multicenter observational study	Borggreve AS, Mook S, Verheij M, Mul VEM, Bergman JJ, Bartels-Rutten A, Ter Beek LC, Beets-Tan RGH, Bennink RJ, van Berge Henegouwen MI, Brosens LAA, Defize IL, van Dieren JM, Dijkstra H, van Hillegersberg R, Hulshof MC, van Laarhoven HWM, Lam MGEH, van Lier ALHMW, Muijs CT, Nagengast WB, Nederveen AJ, Noordzij W, Plukker JTM, van Rossum PSN, Ruurda JP, van Sandick JW, Weusten BLAM, Voncken FEM, …	BMC Cancer	2018
Other Cancer Types (Excluded)	Evaluation of static and dynamic MRI for assessing response of bone sarcomas to preoperative chemotherapy: Correlation with histological necrosis	Amit P, Malhotra A, Kumar R, Kumar L, Patro DK, Elangovan S.	Indian J Radiol Imaging	2015
Not BPE	RECIST for Response (Clinical and Imaging) in Neoadjuvant Clinical Trials in Operable Breast Cancer	Semiglazov V.	J Natl Cancer Inst Monogr	2015
Unrelated to Breast Cancer (Excluded)	Predictability of the radiological response to Yttrium-90 transarterial radioembolization by dynamic magnetic resonance imaging-based radiomics analysis in patients with intrahepatic cholangiocarcinoma	Ballı HT, Pişkin FC, Püren Yücel S, Sözütok S, Özgül D, Aikimbaev K.	Diagn Interv Radiol	2023
Unrelated to Breast Cancer (Excluded)	Pre-treatment tumour perfusion parameters and initial RECIST response do not predict long-term survival outcomes for patients with head and neck squamous cell carcinoma treated with induction chemotherapy	Lowe NM, Kershaw LE, Bernstein JM, Withey SB, Mais K, Homer JJ, Slevin NJ, Bonington SC, Carrington BM, West CM.	PLoS One	2018
Unrelated to Breast Cancer (Excluded)	Predicting tumour response	Kyle SD, Law WP, Miles KA.	Cancer Imaging	2013
Unrelated to Breast Cancer (Excluded)	Apparent Diffusion Coefficient as a Noninvasive Biomarker for the Early Response in Hepatocellular Carcinoma After Transcatheter Arterial Chemoembolization Using Drug-eluting Beads	Li B, Zhou L, Xu A, Li Q, Xiang H, Huang Y, Peng L, Xiang K, Zhang M, Wang N.	Curr Med Imaging	2022
Unrelated to Breast Cancer (Excluded)	Towards an Image-Informed Mathematical Model of In Vivo Response to Fractionated Radiation Therapy	Hormuth DA 2nd, Jarrett AM, Davis T, Yankeelov TE.	Cancers (Basel)	2021
Other Cancer Types (Excluded)	A comparative study of functional MRI in predicting response of regional nodes to induction chemotherapy in patients with nasopharyngeal carcinoma	Zhao D, Fang X, Fan W, Meng L, Luo Y, Chen N, Li J, Zang X, Li M, Guo X, Cao B, Wu C, Tan X, Cai B, Ma L.	Front Oncol	2022
Unrelated to Breast Cancer (Excluded)	Predictive effect of DCE-MRI and DWI in brain metastases from NSCLC	Ye C, Lin Q, Jin Z, Zheng C, Ma S.	Open Med (Wars)	2021
Unrelated to Breast Cancer (Excluded)	Activity and safety of afatinib in a window preoperative EORTC study in patients with squamous cell carcinoma of the head and neck (SCCHN)	Machiels JP, Bossi P, Menis J, Lia M, Fortpied C, Liu Y, Lhommel R, Lemort M, Schmitz S, Canevari S, De Cecco L, Guzzo M, Bianchi R, Quattrone P, Crippa F, Duprez T, Lalami Y, Quiriny M, de Saint Aubain N, Clement PM, Coropciuc R, Hauben E, Licitra LF.	Ann Oncol	2018
Other Cancer Types (Excluded)	DCE-MRI for Early Prediction of Response in Hepatocellular Carcinoma after TACE and Sorafenib Therapy: A Pilot Study	Saito K, Ledsam J, Sugimoto K, Sourbron S, Araki Y, Tokuuye K.	J Belg Soc Radiol	2018
Unrelated to Breast Cancer (Excluded)	Hypervascular hepatocellular carcinoma: Combined dynamic MDCT and SPIO-enhanced MRI versus combined CTHA and CTAP	Imai Y, Murakami T, Hori M, Fukuda K, Kim T, Marukawa T, Abe H, Kuwabara M, Onishi H, Tsuda K, Sawai Y, Kurokawa M, Hayashi N, Monden M, Nakamura H.	Hepatol Res	2008
Unrelated to Breast Cancer (Excluded)	Acute vascular response to cediranib treatment in human non-small-cell lung cancer xenografts with different tumour stromal architecture	Jiang Y, Allen D, Kersemans V, Devery AM, Bokobza SM, Smart S, Ryan AJ.	Lung Cancer	2015
Unrelated to Breast Cancer (Excluded)	Cerebral MR perfusion imaging: first clinical application of a 1 M gadolinium chelate (Gadovist 1.0) in a double-blinded randomized dose-finding study	Benner T, Reimer P, Erb G, Schuierer G, Heiland S, Fischer C, Geens V, Sartor K, Forsting M.	J Magn Reson Imaging	2000
Radiomics as a biomarker	Delta-Radiomics Based on Dynamic Contrast-Enhanced MRI Predicts Pathologic Complete Response in Breast Cancer Patients Treated with Neoadjuvant Chemotherapy	Guo L, Du S, Gao S, Zhao R, Huang G, Jin F, Teng Y, Zhang L.	Cancers (Basel)	2022
Not BPE	Quantifying Tumor Heterogeneity via MRI Habitats to Characterize Microenvironmental Alterations in HER2+ Breast Cancer	Kazerouni AS, Hormuth DA 2nd, Davis T, Bloom MJ, Mounho S, Rahman G, Virostko J, Yankeelov TE, Sorace AG.	Cancers (Basel)	2022
Unrelated to Breast Cancer (Excluded)	Translational imaging endpoints to predict treatment response to novel targeted anticancer agents	Serkova NJ.	Drug Resist Updat	2011
Unrelated to Breast Cancer (Excluded)	Modified response evaluation criteria in solid tumors and European Association for The Study of the Liver criteria using delayed-phase imaging at an early time point predict survival in patients with unresectable intrahepatic cholangiocarcinoma following yttrium-90 radioembolization	Camacho JC, Kokabi N, Xing M, Prajapati HJ, El-Rayes B, Kim HS.	J Vasc Interv Radiol	2014
Unrelated to Breast Cancer (Excluded)	Identification of Potential MR-Derived Biomarkers for Tumor Tissue Response to (177)Lu-Octreotate Therapy in an Animal Model of Small Intestine Neuroendocrine Tumor	Montelius M, Spetz J, Jalnefjord O, Berger E, Nilsson O, Ljungberg M, Forssell-Aronsson E.	Transl Oncol	2018
Other Cancer Types (Excluded)	Imaging ovarian cancer and peritoneal metastases--current and emerging techniques	Kyriazi S, Kaye SB, deSouza NM.	Nat Rev Clin Oncol	2010
Other Cancer Types (Excluded)	Early Assessment of Chemoradiotherapy Response for Locally Advanced Pancreatic Ductal Adenocarcinoma by Dynamic Contrast-Enhanced Ultrasound	Lu XY, Guo X, Zhang Q, Qiu YJ, Zuo D, Chen S, Tian XF, Zhou YH, Dong Y, Wang WP.	Diagnostics (Basel)	2022
Other Cancer Types (Excluded)	Machine Learning-Based Radiomics Nomogram With Dynamic Contrast-Enhanced MRI of the Osteosarcoma for Evaluation of Efficacy of Neoadjuvant Chemotherapy	Zhang L, Ge Y, Gao Q, Zhao F, Cheng T, Li H, Xia Y.	Front Oncol	2021
Other Cancer Types (Excluded)	Predictive markers in advanced renal cell carcinoma	Michaelson MD, Stadler WM.	Semin Oncol	2013
Unrelated to Breast Cancer (Excluded)	Effect of MR Imaging Contrast Thresholds on Prediction of Neoadjuvant Chemotherapy Response in Breast Cancer Subtypes: A Subgroup Analysis of the ACRIN 6657/I-SPY 1 TRIAL	Li W, Arasu V, Newitt DC, Jones EF, Wilmes L, Gibbs J, Kornak J, Joe BN, Esserman LJ, Hylton NM; ACRIN 6657 Trial Team and I-SPY Investigators Network.	Tomography	2016
Unrelated to Breast Cancer (Excluded)	A phase II and pharmacodynamic study of sunitinib in relapsed/refractory oesophageal and gastro-oesophageal cancers	Wu C, Mikhail S, Wei L, Timmers C, Tahiri S, Neal A, Walker J, El-Dika S, Blazer M, Rock J, Clark DJ, Yang X, Chen JL, Liu J, Knopp MV, Bekaii-Saab T.	Br J Cancer	2015
Unrelated to Breast Cancer (Excluded)	Role of 3T multiparametric-MRI with BOLD hypoxia imaging for diagnosis and post therapy response evaluation of postoperative recurrent cervical cancers	Mahajan A, Engineer R, Chopra S, Mahanshetty U, Juvekar SL, Shrivastava SK, Desekar N, Thakur MH.	Eur J Radiol Open	2015
Unrelated to Breast Cancer (Excluded)	Transfer Learning Approach to Vascular Permeability Changes in Brain Metastasis Post-Whole-Brain Radiotherapy	Arledge CA, Crowe WN, Wang L, Bourland JD, Topaloglu U, Habib AA, Zhao D.	Cancers (Basel)	2023
Unrelated to Breast Cancer (Excluded)	Assessment of concurrent stereotactic radiosurgery and bevacizumab treatment of recurrent malignant gliomas using multi-modality MRI imaging and radiomics analysis	Wang C, Sun W, Kirkpatrick J, Chang Z, Yin FF.	J Radiosurg SBRT	2018
Not BPE	Early prediction of pathological response to neoadjuvant chemotherapy of breast tumors: a comparative study using amide proton transfer-weighted, diffusion weighted and dynamic contrast enhanced MRI	Zhang N, Song Q, Liang H, Wang Z, Wu Q, Zhang H, Zhang L, Liu A, Wang H, Wang J, Lin L.	Front Med (Lausanne)	2024
Unrelated to Breast Cancer (Excluded)	Restriction spectrum imaging with elastic image registration for automated evaluation of response to neoadjuvant therapy in breast cancer	Andreassen MMS, Loubrie S, Tong MW, Fang L, Seibert TM, Wallace AM, Zare S, Ojeda-Fournier H, Kuperman J, Hahn M, Jerome NP, Bathen TF, Rodríguez-Soto AE, Dale AM, Rakow-Penner R.	Front Oncol	2023
Unrelated to Breast Cancer (Excluded)	Permeability imaging in pediatric brain tumors	Lam S, Lin Y, Warnke PC.	Transl Pediatr	2014
Other Cancer Types (Excluded)	Intravoxel incoherent motion diffusion-weighted imaging for early assessment of combined anti-angiogenic/chemotherapy for colorectal cancer liver metastases	Wu H, Li B, Yang Z, Ji H, Guo Y, Lin J, Wang X.	Quant Imaging Med Surg	2022
Unrelated to Breast Cancer (Excluded)	Blood-Brain Barrier Repair of Bevacizumab and Corticosteroid as Prediction of Clinical Improvement and Relapse Risk in Radiation-Induced Brain Necrosis: A Retrospective Observational Study	Xue R, Chen M, Cai J, Deng Z, Pan D, Liu X, Li Y, Rong X, Li H, Xu Y, Shen Q, Tang Y.	Front Oncol	2021
Unrelated to Breast Cancer (Excluded)	Predictive value of DCE-MRI and IVIM-DWI in osteosarcoma patients with neoadjuvant chemotherapy	Xia X, Wen L, Zhou F, Li J, Lu Q, Liu J, Yu X.	Front Oncol	2022
Other Cancer Types (Excluded)	Predicting the response of advanced cervical and ovarian tumors to therapy	Harry VN, Gilbert FJ, Parkin DE.	Obstet Gynecol Surv	2009
Other Cancer Types (Excluded)	Optimal use of imaging to guide treatment decisions for kidney cancer	Stadler WM.	Am Soc Clin Oncol Educ Book	2012
Unrelated to Breast Cancer (Excluded)	The value of bone marrow, liver, and spleen imaging in diagnosis, prognostication, and follow-up monitoring of myeloproliferative neoplasms: a systematic review	Slot S, van de Donk NWCJ, Otten RHJ, Boden BJH, Zijlstra J, Raijmakers PGHM, Zweegman S.	Cancer Imaging	2021
Unrelated to Breast Cancer (Excluded)	A dual-readout sensing platform for the evaluation of cell viability integrating with optical and digital signals based on a closed bipolar electrode	Liu MM, Yang YJ, Guo ZZ, Zhong Y, Lei Y, Liu AL.	Talanta	2023
Unrelated to Breast Cancer (Excluded)	Associations of Multiparametric Breast MRI Features, Tumor-Infiltrating Lymphocytes, and Immune Gene Signature Scores Following a Single Dose of Trastuzumab in HER2-Positive Early-Stage Breast Cancer	Kennedy LC, Kazerouni AS, Chau B, Biswas D, Alvarez R, Durenberger G, Dintzis SM, Stanton SE, Partridge SC, Gadi V.	Cancers (Basel)	2023
Unrelated to Breast Cancer (Excluded)	A phase I study of the VEGFR kinase inhibitor vatalanib in combination with the mTOR inhibitor, everolimus, in patients with advanced solid tumors	Zhu M, Molina JR, Dy GK, Croghan GA, Qi Y, Glockner J, Hanson LJ, Roos MM, Tan AD, Adjei AA.	Invest New Drugs	2020
Unrelated to Breast Cancer (Excluded)	Predictive biomarkers of antiangiogenic therapy for advanced hepatocellular carcinoma: where are we?	Shao YY, Hsu CH, Cheng AL.	Liver Cancer	2013
Unrelated to Breast Cancer (Excluded)	WE-E-BRA-03: MR Functional Imaging to Guide Radiotherapy: Opportunities and Challenges in the Clinic	Milosevic M.	Med Phys	2012
Unrelated to Breast Cancer (Excluded)	Assessing the response to targeted therapies in renal cell carcinoma: technical insights and practical considerations	Bex A, Fournier L, Lassau N, Mulders P, Nathan P, Oyen WJ, Powles T.	Eur Urol	2014
Unrelated to Breast Cancer (Excluded)	Prediction of Therapeutic Response Using Contrast-Enhanced Ultrasound in Japanese Patients Treated with Atezolizumab and Bevacizumab for Unresectable Hepatocellular Carcinoma	Takada H, Yamashita K, Osawa L, Komiyama Y, Nakakuki N, Muraoka M, Suzuki Y, Sato M, Takano S, Fukasawa M, Yamaguchi T, Maekawa S, Enomoto N.	Oncology	2023
Unrelated to Breast Cancer (Excluded)	Texture Analysis of Dynamic Contrast-Enhanced MRI in Evaluating Pathologic Complete Response (pCR) of Mass-Like Breast Cancer after Neoadjuvant Therapy	Cao K, Zhao B, Li XT, Li YL, Sun YS.	J Oncol	2019
Unrelated to Breast Cancer (Excluded)	High energy microwave thermotherapy for symptomatic benign prostatic enlargment: predictive parameters of long term outcome	Lucarelli G, Battaglia M, Bettocchi C, Peschechera R, Palella GV, Martino P, Palazzo S, Saracino GA, Selvaggi FP, Ditonno P.	Arch Ital Urol Androl	2011
Unrelated to Breast Cancer (Excluded)	MRI-guided dynamic risk assessment in cervical cancer based on tumor hypoxia at diagnosis and volume response at brachytherapy	Skipar K, Hompland T, Lund KV, Lindemann K, Hellebust TP, Bruheim K, Lyng H.	Radiother Oncol	2024
Unrelated to Breast Cancer (Excluded)	Next generation immuno-oncology tumor profiling using a rapid, non-invasive, computational biophysics biomarker in early-stage breast cancer	Cook D, Biancalana M, Liadis N, Lopez Ramos D, Zhang Y, Patel S, Peterson JR, Pfeiffer JR, Cole JA, Antony AK.	Front Artif Intell	2023
Unrelated to Breast Cancer (Excluded)	Stereotactic radiosurgery for brain arteriovenous malformations: quantitative MR assessment of nidal response at 1 year and angiographic factors predicting early obliteration	Nagaraja S, Lee KJ, Coley SC, Capener D, Walton L, Kemeny AA, Wilkinson ID, Griffiths PD.	Neuroradiology	2006
Unrelated to Breast Cancer (Excluded)	Novel computational biology modeling system can accurately forecast response to neoadjuvant therapy in early breast cancer	Peterson JR, Cole JA, Pfeiffer JR, Norris GH, Zhang Y, Lopez-Ramos D, Pandey T, Biancalana M, Esslinger HR, Antony AK, Takiar V.	Breast Cancer Res	2023
Unrelated to Breast Cancer (Excluded)	Dynamic Contrast-Enhanced Ultrasound in the Prediction of Advanced Hepatocellular Carcinoma Response to Systemic and Locoregional Therapies	Cerrito L, Ainora ME, Cuccia G, Galasso L, Mignini I, Esposto G, Garcovich M, Riccardi L, Gasbarrini A, Zocco MA.	Cancers (Basel)	2024
Not BPE	A Clinical-Radiomics Model for Predicting Axillary Pathologic Complete Response in Breast Cancer With Axillary Lymph Node Metastases	Gan L, Ma M, Liu Y, Liu Q, Xin L, Cheng Y, Xu L, Qin N, Jiang Y, Zhang X, Wang X, Ye J.	Front Oncol	2021
Unrelated to Breast Cancer (Excluded)	Dynamic Three-Dimensional Contrast-Enhanced Ultrasound to Predict Therapeutic Response of Radiofrequency Ablation in Hepatocellular Carcinoma: Preliminary Findings	Cao J, Dong Y, Mao F, Wang W.	Biomed Res Int	2018
Unrelated to Breast Cancer (Excluded)	Computational Modeling of Interstitial Fluid Pressure and Velocity in Non-small Cell Lung Cancer Brain Metastases Treated With Stereotactic Radiosurgery	Swinburne N, LoCastro E, Paudyal R, Oh JH, Taunk NK, Shah A, Beal K, Vachha B, Young RJ, Holodny AI, Shukla-Dave A, Hatzoglou V.	Front Neurol	2020
Unrelated to Breast Cancer (Excluded)	Impact of perfusion map analysis on early survival prediction accuracy in glioma patients	Lemasson B, Chenevert TL, Lawrence TS, Tsien C, Sundgren PC, Meyer CR, Junck L, Boes J, Galbán S, Johnson TD, Rehemtulla A, Ross BD, Galbán CJ.	Transl Oncol	2013
Unrelated to Breast Cancer (Excluded)	[(99m)Tc]-Bis-Methionine-DTPA Single-Photon Emission Computed Tomography Impacting Glioma Management: A Sensitive Indicator for Postsurgical/Chemoradiotherapy Response Assessment	Rani N, Singh B, Kumar N, Singh P, Hazari PP, Vyas S, Hooda M, Chitkara A, Shekhawat AS, Gupta SK, Radotra BD, Mishra AK.	Cancer Biother Radiopharm	2021
Unrelated to Breast Cancer (Excluded)	Early Response Prediction of Multiparametric Functional MRI and (18)F-FDG-PET in Patients with Head and Neck Squamous Cell Carcinoma Treated with (Chemo)Radiation	Martens RM, Koopman T, Lavini C, Brug TV, Zwezerijnen GJC, Marcus JT, Vergeer MR, Leemans CR, Bree R, Graaf P, Boellaard R, Castelijns JA.	Cancers (Basel)	2022
Unrelated to Breast Cancer (Excluded)	Predictive biomarkers of sorafenib efficacy in advanced hepatocellular carcinoma: Are we getting there?	Shao YY, Hsu CH, Cheng AL.	World J Gastroenterol	2015
Other Cancer Types (Excluded)	A Phase II Study of Sorafenib Combined With Cetuximab in EGFR-Expressing, KRAS-Mutated Metastatic Colorectal Cancer	Do K, Cao L, Kang Z, Turkbey B, Lindenberg ML, Larkins E, Holkova B, Steinberg SM, Raffeld M, Peer CJ, Figg WD, Eugeni M, Jacobs P, Choyke P, Wright JJ, Doroshow JH, Kummar S.	Clin Colorectal Cancer	2015
Unrelated to Breast Cancer (Excluded)	Phase I/II Study of LDE225 in Combination with Gemcitabine and Nab-Paclitaxel in Patients with Metastatic Pancreatic Cancer	Pijnappel EN, Wassenaar NPM, Gurney-Champion OJ, Klaassen R, van der Lee K, Pleunis-van Empel MCH, Richel DJ, Legdeur MC, Nederveen AJ, van Laarhoven HWM, Wilmink JW.	Cancers (Basel)	2021
Unrelated to Breast Cancer (Excluded)	Pretreatment Apparent Diffusion Coefficient as a Predictor of Response to Transcatheter Arterial Chemoembolization Immediately Combined with Radiofrequency Ablation for Treatment of Solitary Large Hepatocellular Carcinoma	Tang J, Liu F, Yuan H, Li X, Tian X, Ji K, Li X, Wang W.	Cancer Manag Res	2020
Not BPE	A 10-miRNA risk score-based prediction model for pathological complete response to neoadjuvant chemotherapy in hormone receptor-positive breast cancer	Gong C, Cheng Z, Yang Y, Shen J, Zhu Y, Ling L, Lin W, Yu Z, Li Z, Tan W, Zheng C, Zheng W, Zhong J, Zhang X, Zeng Y, Liu Q, Huang RS, Komorowski AL, Yang ES, Bertucci F, Ricci F, Orlandi A, Franceschini G, Takabe K, Klimberg S, Ishii N, Toss A, Tan MP, Cherian MA, Song E.	Sci China Life Sci	2022
Unrelated to Breast Cancer (Excluded)	Multiparametric MRI Features of Breast Cancer Molecular Subtypes	Szep M, Pintican R, Boca B, Perja A, Duma M, Feier D, Fetica B, Eniu D, Dudea SM, Chiorean A.	Medicina (Kaunas)	2022
Radiomics as a biomarker	HLA-DQA1 expression is associated with prognosis and predictable with radiomics in breast cancer	Zhou J, Xie T, Shan H, Cheng G.	Radiat Oncol	2023
Unrelated to Breast Cancer (Excluded)	Acute-on-chronic renal failure in the rat: functional compensation and hypoxia tolerance	Goldfarb M, Rosenberger C, Abassi Z, Shina A, Zilbersat F, Eckardt KU, Rosen S, Heyman SN.	Am J Nephrol	2006
Unrelated to Breast Cancer (Excluded)	Application of dynamic contrast enhanced ultrasound analysis in predicting early response to systemic therapy of intrahepatic cholangiocarcinoma	Lu XY, Jiang J, Chen S, Qiu YJ, Wang Y, Cheng J, Xu XL, Dong Y, Wang WP.	Eur J Radiol	2024
Other Cancer Types (Excluded)	Monoclonal antibodies targeting vascular endothelial growth factor: current status and future challenges in cancer therapy	Hsu JY, Wakelee HA.	BioDrugs	2009
Unrelated to Breast Cancer (Excluded)	Transarterial Chemoembolization Using 100-μm Drug-Eluting Microspheres in Patients with Hepatocellular Carcinoma: A Prospective Study and Midterm Follow-up	Ou HY, Wu YN, Yu CY, Chen CL, Hsu HW, Weng CC, Leung-Chit Tsang L, Huang TL, Tong YS, Lim WX, Cheng YF.	J Vasc Interv Radiol	2020
Unrelated to Breast Cancer (Excluded)	Radiogenomic-based multiomic analysis reveals imaging intratumor heterogeneity phenotypes and therapeutic targets	Su GH, Xiao Y, You C, Zheng RC, Zhao S, Sun SY, Zhou JY, Lin LY, Wang H, Shao ZM, Gu YJ, Jiang YZ.	Sci Adv	2023
Unrelated to Breast Cancer (Excluded)	Quantitative Changes in Intratumoral Habitats on MRI Correlate With Pathologic Response in Early-stage ER/PR+ HER2- Breast Cancer Treated With Preoperative Stereotactic Ablative Body Radiotherapy	Weinfurtner RJ, Abdalah M, Stringfield O, Ataya D, Williams A, Mooney B, Rosa M, Lee MC, Khakpour N, Laronga C, Czerniecki B, Diaz R, Ahmed K, Washington I, Latifi K, Niell BL, Montejo M, Raghunand N.	J Breast Imaging	2022
Unrelated to Breast Cancer (Excluded)	Efficacy of Holmium Laser Transurethral Incision of the Prostate in Symptomatic Mild-to-Moderate Benign Prostate Enlargement Based on Preoperative Characteristics	Suh YS, Ko KJ, Kim TH, Sung HH, Lee KS.	Low Urin Tract Symptoms	2018
Unrelated to Breast Cancer (Excluded)	Dynamic contrast-enhanced MRI to predict response to vinorelbine-cisplatin alone or with rh-endostatin in patients with non-small cell lung cancer and bone metastases: a randomised, double-blind, placebo-controlled trial	Zhang R, Wang ZY, Li YH, Lu YH, Wang S, Yu WX, Zhao H.	Lancet	2016
Unrelated to Breast Cancer (Excluded)	A systematic review of amino acid PET in assessing treatment response to temozolomide in glioma	Prather KY, O'Neal CM, Westrup AM, Tullos HJ, Hughes KL, Conner AK, Glenn CA, Battiste JD.	Neurooncol Adv	2022
Not BPE	Chemotherapy and adjuvant therapies' impact on the internal remodeling process of bone and its mechanical behavior for breast cancer patients	Ait Oumghar, I, Barkaoui, A, Merzouki, T, Guenoun, D, Chabrand, P.	Int J Numer Method Biomed Eng	2024
Unrelated to Breast Cancer (Excluded)	Artificial neural network and response surface methodology for optimization of corrosion inhibition of mild steel in 1 M HCl by Musa paradisiaca peel extract	Amodu OS, Odunlami MO, Akintola JT, Ojumu TV, Ayanda OS.	Heliyon	2022
Unrelated to Breast Cancer (Excluded)	Clinical Values of Nitric Oxide Parameters from the Respiratory System	Lehtimäki L, Karvonen T, Högman M.	Curr Med Chem	2020
Other Cancer Types (Excluded)	Radiomics for the Prediction of Pathological Complete Response to Neoadjuvant Chemoradiation in Locally Advanced Rectal Cancer: A Prospective Observational Trial	Shi L, Zhang Y, Hu J, Zhou W, Hu X, Cui T, Yue NJ, Sun X, Nie K.	Bioengineering (Basel)	2023
Unrelated to Breast Cancer (Excluded)	Neoadjuvant approach in patients with early breast cancer: patient assessment, staging, and planning	Rubio IT, Sobrido C.	Breast	2022
Unrelated to Breast Cancer (Excluded)	Relative cerebral blood volume as response predictor in the treatment of recurrent glioblastoma with anti-angiogenic therapy	Breda-Yepes M, Rodríguez-Hernández LA, Gómez-Figueroa E, Mondragón-Soto MG, Arellano-Flores G, Hernández-Hernández A, Rodríguez-Rubio HA, Martínez P, Reyes-Moreno I, Álvaro-Heredia JA, Gutiérrez Aceves GA, Villanueva-Castro E, Sangrador-Deitos MV, Alonso-Vanegas M, Guerrero-Juárez V, González-Aguilar A.	Clin Neurol Neurosurg	2023
Unrelated to Breast Cancer (Excluded)	Combination of long noncoding RNA MALAT1 and carcinoembryonic antigen for the diagnosis of malignant pleural effusion caused by lung cancer	Wang WW, Zhou XL, Song YJ, Yu CH, Zhu WG, Tong YS.	Onco Targets Ther	2018
Other Cancer Types (Excluded)	A prospective study assessing the pattern of response of local disease at DCE-MRI after salvage radiotherapy for prostate cancer	Bottero M, Faiella A, Giannarelli D, Farneti A, D'Urso P, Bertini L, Landoni V, Vici P, Sanguineti G.	Clin Transl Radiat Oncol	2022
Other Cancer Types (Excluded)	Comprehensive patient evaluation for benign prostatic hyperplasia	Jepsen JV, Bruskewitz RC.	Urology	1998
Unrelated to Breast Cancer (Excluded)	Differentiation of benign periablational enhancement from residual tumor following radio-frequency ablation using contrast-enhanced ultrasonography in a rat subcutaneous colon cancer model	Wu H, Patel RB, Zheng Y, Solorio L, Krupka TM, Ziats NP, Haaga JR, Exner AA.	Ultrasound Med Biol	2012
Unrelated to Breast Cancer (Excluded)	Brain atrophy as a non-response predictor to interferon-beta in relapsing-remitting multiple sclerosis	Rojas JI, Patrucco L, Miguez J, Besada C, Cristiano E.	Neurol Res	2014
Other Cancer Types (Excluded)	Feasibility of a multiparametric MRI protocol for imaging biomarkers associated with neoadjuvant radiotherapy for soft tissue sarcoma	Kershaw L, Forker L, Roberts D, Sanderson B, Shenjere P, Wylie J, Coyle C, Kochhar R, Manoharan P, Choudhury A.	BJR Open	2021
Unrelated to Breast Cancer (Excluded)	Anti-VEGF therapy: the search for clinical biomarkers	Longo R, Gasparini G.	Expert Rev Mol Diagn	2008
Unrelated to Breast Cancer (Excluded)	A Novel Multi-Model High Spatial Resolution Method for Analysis of DCE MRI Data: Insights from Vestibular Schwannoma Responses to Antiangiogenic Therapy in Type II Neurofibromatosis	Li KL, Lewis D, Zhu X, Coope DJ, Djoukhadar I, King AT, Cootes T, Jackson A.	Pharmaceuticals (Basel)	2023
Unrelated to Breast Cancer (Excluded)	Early MRI Predictors of Relapse in Primary Central Nervous System Lymphoma Treated with MATRix Immunochemotherapy	Cornell I, Al Busaidi A, Wastling S, Anjari M, Cwynarski K, Fox CP, Martinez-Calle N, Poynton E, Maynard J, Thust SC.	J Pers Med	2023
Unrelated to Breast Cancer (Excluded)	Understanding Treatment Response in Individual Profiles of Men with Prostatic Enlargement at Risk of Progression	Gravas S, Palacios-Moreno JM, Thompson D, Concas F, Kamola PJ, Roehrborn CG, Oelke M, Kattan MW, Averbeck MA, Manyak M, Cortés V, Lulic Z.	Eur Urol Focus	2023
Unrelated to Breast Cancer (Excluded)	Quantification of capture efficiency, purity, and single-cell isolation in the recovery of circulating melanoma cells from peripheral blood by dielectrophoresis	Chen H, Osman SY, Moose DL, Vanneste M, Anderson JL, Henry MD, Anand RK.	Lab Chip	2023
Unrelated to Breast Cancer (Excluded)	Value of diffusion-weighted MRI in predicting early response to neoadjuvant chemotherapy of breast cancer: comparison between ROI-ADC and whole-lesion-ADC measurements	Hottat NA, Badr DA, Lecomte S, Besse-Hammer T, Jani JC, Cannie MM.	Eur Radiol	2022
Unrelated to Breast Cancer (Excluded)	Utility of 'dual phase' cone beam computed tomography during radioembolisation in patients with hepatocellular carcinoma: what is really changing in flow dynamics before and after (90)Y delivery?	Gormez A, Eldem FG, Salanci BV, Bozkurt MF, Ugur O, Peynircioglu B.	Pol J Radiol	2020
Not BPE	Ultrafast DCE-MRI as a new tool for treatment response prediction in neoadjuvant chemotherapy of breast cancer	Kataoka M.	Diagn Interv Imaging	2023
Unrelated to Breast Cancer (Excluded)	Tumor Volume Dynamics as an Early Biomarker for Patient-Specific Evolution of Resistance and Progression in Recurrent High-Grade Glioma	Glazar DJ, Grass GD, Arrington JA, Forsyth PA, Raghunand N, Yu HM, Sahebjam S, Enderling H.	J Clin Med	2020
Other Cancer Types (Excluded)	Combined use of 18F-FDG PET/CT, DW-MRI, and DCE-MRI in treatment response for preoperative chemoradiation therapy in locally invasive rectal cancers	Gu J, Khong PL, Wang S, Law W, Chan T, Shek TW, Liu R, Zhang J.	Clin Nucl Med	2013
Unrelated to Breast Cancer (Excluded)	Assessment of Hepatocellular Carcinoma Response to (90)Y Radioembolization Using Dynamic Contrast Material-enhanced MRI and Intravoxel Incoherent Motion Diffusion-weighted Imaging	Hectors SJ, Lewis S, Kennedy P, Bane O, Said D, Segall M, Schwartz M, Kim E, Taouli B.	Radiol Imaging Cancer	2020
Other Cancer Types (Excluded)	Predictors of Successful Yttrium-90 Radioembolization Bridging or Downstaging in Patients with Hepatocellular Carcinoma	Villalobos A, Wagstaff W, Guo M, Zhang J, Bercu Z, Whitmore MJ, Cristescu MM, Majdalany BS, Wedd J, Akce M, Magliocca J, Kokabi N.	Can J Gastroenterol Hepatol	2021
Other Cancer Types (Excluded)	DCE-MRI radiomics nomogram can predict response to neoadjuvant chemotherapy in esophageal cancer	Qu J, Ma L, Lu Y, Wang Z, Guo J, Zhang H, Yan X, Liu H, Kamel IR, Qin J, Li H.	Discov Oncol	2022
Unrelated to Breast Cancer (Excluded)	Prediction of chemotherapeutic response of colorectal liver metastases with dynamic gadolinium-DTPA-enhanced MRI and localized 19F MRS pharmacokinetic studies of 5-fluorouracil	van Laarhoven HW, Klomp DW, Rijpkema M, Kamm YL, Wagener DJ, Barentsz JO, Punt CJ, Heerschap A.	NMR Biomed	2007
Unrelated to Breast Cancer (Excluded)	Response on DCE-MRI predicts outcome of salvage radiotherapy for local recurrence after radical prostatectomy	Sanguineti G, Bertini L, Faiella A, Ferriero MC, Marzi S, Farneti A, Landoni V.	Tumori	2021
Unrelated to Breast Cancer (Excluded)	Promise and progress for functional and molecular imaging of response to targeted therapies	Stephen RM, Gillies RJ.	Pharm Res	2007
Unrelated to Breast Cancer (Excluded)	Predictive model based on DCE-MRI and clinical features for the evaluation of pain response after stereotactic body radiotherapy in patients with spinal metastases	Chen Y, Wang Q, Zhou G, Liu K, Qin S, Zhao W, Xin P, Yuan H, Zhuang H, Lang N.	Eur Radiol	2023
Radiomics as a biomarker	3T DCE-MRI Radiomics Improves Predictive Models of Complete Response to Neoadjuvant Chemotherapy in Breast Cancer	Montemezzi S, Benetti G, Bisighin MV, Camera L, Zerbato C, Caumo F, Fiorio E, Zanelli S, Zuffante M, Cavedon C.	Front Oncol	2021
Unrelated to Breast Cancer (Excluded)	Standardized Index of Shape (SIS): a quantitative DCE-MRI parameter to discriminate responders by non-responders after neoadjuvant therapy in LARC	Petrillo A, Fusco R, Petrillo M, Granata V, Sansone M, Avallone A, Delrio P, Pecori B, Tatangelo F, Ciliberto G.	Eur Radiol	2015
Not BPE	Radiomics Analysis of Multi-Phase DCE-MRI in Predicting Tumor Response to Neoadjuvant Therapy in Breast Cancer	Peng S, Chen L, Tao J, Liu J, Zhu W, Liu H, Yang F.	Diagnostics (Basel)	2021
Other Cancer Types (Excluded)	Feasibility and value of quantitative dynamic contrast enhancement MR imaging in the evaluation of sinonasal tumors	Xian J, Du H, Wang X, Yan F, Zhang Z, Hao H, Zhao B, Tong Y, Zhang J, Han D.	Chin Med J (Engl)	2014
Radiomics as a biomarker	Radiomics Based on DCE-MRI for Predicting Response to Neoadjuvant Therapy in Breast Cancer	Zeng Q, Xiong F, Liu L, Zhong L, Cai F, Zeng X.	Acad Radiol	2023
Unrelated to Breast Cancer (Excluded)	A Radiation-Induced Hippocampal Vascular Injury Surrogate Marker Predicts Late Neurocognitive Dysfunction	Farjam R, Pramanik P, Aryal MP, Srinivasan A, Chapman CH, Tsien CI, Lawrence TS, Cao Y.	Int J Radiat Oncol Biol Phys	2015
Not BPE	Development of MRI-Based Deep Learning Signature for Prediction of Axillary Response After NAC in Breast Cancer	Zhang B, Yu Y, Mao Y, Wang H, Lv M, Su X, Wang Y, Li Z, Zhang Z, Bian T, Wang Q.	Acad Radiol	2024
Unrelated to Breast Cancer (Excluded)	Radiosensitizing oxygenation changes in murine tumors treated with VEGF-ablation therapy are measurable using oxygen enhanced-MRI (OE-MRI)	Baker JHE, Moosvi F, Kyle AH, Püspöky Banáth J, Saatchi K, Häfeli UO, Reinsberg SA, Minchinton AI.	Radiother Oncol	2023
Unrelated to Breast Cancer (Excluded)	Early HPV ctDNA Kinetics and Imaging Biomarkers Predict Therapeutic Response in p16+ Oropharyngeal Squamous Cell Carcinoma	Cao Y, Haring CT, Brummel C, Bhambhani C, Aryal M, Lee C, Heft Neal M, Bhangale A, Gu W, Casper K, Malloy K, Sun Y, Shuman A, Prince ME, Spector ME, Chinn S, Shah J, Schonewolf C, McHugh JB, Mills RE, Tewari M, Worden FP, Swiecicki PL, Mierzwa M, Brenner JC.	Clin Cancer Res	2022
Other Cancer Types (Excluded)	Erratum to: Intratumoral and peritumoral radiomics for the pretreatment prediction of pathological complete response to neoadjuvant chemotherapy based on breast DCE-MRI	Braman NM, Etesami M, Prasanna P, Dubchuk C, Gilmore H, Tiwari P, Plecha D, Madabhushi A.	Breast Cancer Res	2017
Other Cancer Types (Excluded)	[Quantitative dynamic contrast enhancement MR imaging parameters in the prediction and evaluation of the treatment response of malignant sinonasal tumors to chemotherapy:a preliminary result]	Chen QH, Wang XY, Zhang B, Hao H, Wu JX, Tong YJ, Feng QQ, Fang JG, Chen XH, Yan F, Zhang SR, Xian JF.	Zhonghua Yi Xue Za Zhi	2019
Unrelated to Breast Cancer (Excluded)	Mathematical modelling of trastuzumab-induced immune response in an in vivo murine model of HER2+ breast cancer	Jarrett AM, Bloom MJ, Godfrey W, Syed AK, Ekrut DA, Ehrlich LI, Yankeelov TE, Sorace AG.	Math Med Biol	2019
Unrelated to Breast Cancer (Excluded)	Early Changes in DCE-MRI Biomarkers May Predict Survival Outcomes in Patients with Advanced Hepatocellular Carcinoma after Sorafenib Failure: Two Prospective Phase II Trials	Chen BB, Lin ZZ, Shao YY, Hsu C, Hsu CH, Cheng AL, Liang PC, Shih TT.	Cancers (Basel)	2021
Other Cancer Types (Excluded)	Multi-Parametric Evaluation of Chronic Kidney Disease by MRI: A Preliminary Cross-Sectional Study	Prasad PV, Thacker J, Li LP, Haque M, Li W, Koenigs H, Zhou Y, Sprague SM.	PLoS One	2015
Unrelated to Breast Cancer (Excluded)	Magnetic resonance imaging: a potential tool in assessing the addition of hyperthermia to neoadjuvant therapy in patients with locally advanced breast cancer	Craciunescu OI, Thrall DE, Vujaskovic Z, Dewhirst MW.	Int J Hyperthermia	2010
Unrelated to Breast Cancer (Excluded)	Research on DCE-MRI Images Based on Deep Transfer Learning in Breast Cancer Adjuvant Curative Effect Prediction	Ye G, He S, Pan R, Zhu L, Zhou D, Lu R.	J Healthc Eng	2022
Other Cancer Types (Excluded)	Utilization of functional MRI in the diagnosis and management of cervical cancer	Matani H, Patel AK, Horne ZD, Beriwal S.	Front Oncol	2022
Unrelated to Breast Cancer (Excluded)	The predictive value of quantitative DCE metrics for immediate therapeutic response of high-intensity focused ultrasound ablation (HIFU) of symptomatic uterine fibroids	Wei C, Fang X, Wang CB, Chen Y, Xu X, Dong JN.	Abdom Radiol (NY)	2018
Unrelated to Breast Cancer (Excluded)	Radiologist-Level Performance by Using Deep Learning for Segmentation of Breast Cancers on MRI Scans	Hirsch L, Huang Y, Luo S, Rossi Saccarelli C, Lo Gullo R, Daimiel Naranjo I, Bitencourt AGV, Onishi N, Ko ES, Leithner D, Avendano D, Eskreis-Winkler S, Hughes M, Martinez DF, Pinker K, Juluru K, El-Rowmeim AE, Elnajjar P, Morris EA, Makse HA, Parra LC, Sutton EJ.	Radiol Artif Intell	2021
Unrelated to Breast Cancer (Excluded)	Hyperpolarized (13)C MRI of Tumor Metabolism Demonstrates Early Metabolic Response to Neoadjuvant Chemotherapy in Breast Cancer	Woitek R, McLean MA, Gill AB, Grist JT, Provenzano E, Patterson AJ, Ursprung S, Torheim T, Zaccagna F, Locke M, Laurent MC, Hilborne S, Frary A, Beer L, Rundo L, Patterson I, Slough R, Kane J, Biggs H, Harrison E, Lanz T, Basu B, Baird R, Sala E, Graves MJ, Gilbert FJ, Abraham JE, Caldas C, Brindle KM, Gallagher FA.	Radiol Imaging Cancer	2020
Unrelated to Breast Cancer (Excluded)	DCE-MRI and DWI Integration for Breast Lesions Assessment and Heterogeneity Quantification	Méndez CA, Pizzorni Ferrarese F, Summers P, Petralia G, Menegaz G.	Int J Biomed Imaging	2012
Not BPE	Impact of deformable registration methods for prediction of recurrence free survival response to neoadjuvant chemotherapy in breast cancer: Results from the ISPY 1/ACRIN 6657 trial	Thakran S, Cohen E, Jahani N, Weinstein SP, Pantalone L, Hylton N, Newitt D, DeMichele A, Davatzikos C, Kontos D.	Transl Oncol	2022
Unrelated to Breast Cancer (Excluded)	Quantitative characterization of bone marrow edema pattern in rheumatoid arthritis using 3 Tesla MRI	Li X, Yu A, Virayavanich W, Noworolski SM, Link TM, Imboden J.	J Magn Reson Imaging	2012
Unrelated to Breast Cancer (Excluded)	High-grade soft-tissue sarcoma: optimizing injection improves MRI evaluation of tumor response	Crombé A, Le Loarer F, Cornelis F, Stoeckle E, Buy X, Cousin S, Italiano A, Kind M.	Eur Radiol	2019
Unrelated to Breast Cancer (Excluded)	Development of a machine learning-based radiomics signature for estimating breast cancer TME phenotypes and predicting anti-PD-1/PD-L1 immunotherapy response	Han X, Guo Y, Ye H, Chen Z, Hu Q, Wei X, Liu Z, Liang C.	Breast Cancer Res	2024
Unrelated to Breast Cancer (Excluded)	Modeling Invasion of Campylobacter jejuni into Human Small Intestinal Epithelial-Like Cells by Bayesian Inference	Abe H, Koyama K, Koseki S.	Appl Environ Microbiol	2020
Unrelated to Breast Cancer (Excluded)	Reliable prediction of survival in advanced-stage hepatocellular carcinoma treated with sorafenib: comparing 1D and 3D quantitative tumor response criteria on MRI	Doemel LA, Chapiro J, Laage Gaupp F, Savic LJ, Kucukkaya AS, Petukhova A, Tefera J, Zeevi T, Lin M, Schlachter T, Jaffe A, Strazzabosco M, Patel T, Stein SM.	Eur Radiol	2021
Unrelated to Breast Cancer (Excluded)	Multiparametric MR for non-invasive evaluation of tumour tissue histological characteristics after radionuclide therapy	Montelius M, Jalnefjord O, Spetz J, Nilsson O, Forssell-Aronsson E, Ljungberg M.	NMR Biomed	2019
Other Cancer Types (Excluded)	The value of advanced MRI techniques in the assessment of cervical cancer: a review	Dappa E, Elger T, Hasenburg A, Düber C, Battista MJ, Hötker AM.	Insights Imaging	2017
Unrelated to Breast Cancer (Excluded)	A DCE-MRI Driven 3-D Reaction-Diffusion Model of Solid Tumor Growth	Roque T, Risser L, Kersemans V, Smart S, Allen D, Kinchesh P, Gilchrist S, Gomes AL, Schnabel JA, Chappell MA.	IEEE Trans Med Imaging	2018
Radiomics as a biomarker	Breast MRI radiomics for the pretreatment prediction of response to neoadjuvant chemotherapy in node-positive breast cancer patients	Drukker K, Edwards A, Doyle C, Papaioannou J, Kulkarni K, Giger ML.	J Med Imaging (Bellingham)	2019
Unrelated to Breast Cancer (Excluded)	Metronomic vinorelbine (oral) in combination with sorafenib in advanced non-small cell lung cancer	Tan EH, Tan DS, Li WY, Haaland B, Ang MK, Chau NM, Toh CK, Tan IB, Koh TS, Thng CH, Chowbay B, Hui KM, Lim WT, Ng QS.	Lung Cancer	2015
Unrelated to Breast Cancer (Excluded)	Translational predictive biomarker analysis of the phase 1b sorafenib and bevacizumab study expansion cohort	Azad N, Yu M, Davidson B, Choyke P, Chen CC, Wood BJ, Venkatesan A, Henning R, Calvo K, Minasian L, Edelman DC, Meltzer P, Steinberg SM, Annunziata CM, Kohn EC.	Mol Cell Proteomics	2013
Unrelated to Breast Cancer (Excluded)	Minkowski functionals: An MRI texture analysis tool for determination of the aggressiveness of breast cancer	Fox MJ, Gibbs P, Pickles MD.	J Magn Reson Imaging	2016
Unrelated to Breast Cancer (Excluded)	Humanized Anti-RGMa Antibody Treatment Promotes Repair of Blood-Spinal Cord Barrier Under Autoimmune Encephalomyelitis in Mice	Hirata T, Itokazu T, Sasaki A, Sugihara F, Yamashita T.	Front Immunol	2022
Unrelated to Breast Cancer (Excluded)	Optimizing global liver function in radiation therapy treatment planning	Wu VW, Epelman MA, Wang H, Edwin Romeijn H, Feng M, Cao Y, Ten Haken RK, Matuszak MM.	Phys Med Biol	2016
Unrelated to Breast Cancer (Excluded)	Diffusion-Weighted MRI for Predicting Pathologic Complete Response in Neoadjuvant Immunotherapy	Li W, Le NN, Onishi N, Newitt DC, Wilmes LJ, Gibbs JE, Carmona-Bozo J, Liang J, Partridge SC, Price ER, Joe BN, Kornak J, Magbanua MJM, Nanda R, LeStage B, Esserman LJ, I-Spy Imaging Working Group, I-Spy Investigator Network, Van't Veer LJ, Hylton NM.	Cancers (Basel)	2022
Unrelated to Breast Cancer (Excluded)	Phase I clinical and pharmacokinetic study of PTK/ZK, a multiple VEGF receptor inhibitor, in patients with liver metastases from solid tumours	Mross K, Drevs J, Müller M, Medinger M, Marmé D, Hennig J, Morgan B, Lebwohl D, Masson E, Ho YY, Günther C, Laurent D, Unger C.	Eur J Cancer	2005
Not BPE	The tumor–fat interface volume of breast cancer on pretreatment mri is associated with a pathologic response to neoadjuvant chemotherapy	DeMartini, Wendy B; Liu, Franklin; Peacock, Sue; Eby, Peter R; Gutierrez, Robert L; Lehman, Constance D;	Am Roentgen Ray Soc	2012
Not BPE	Multivariable Models Based on Baseline Imaging Features and Clinicopathological Characteristics to Predict Breast Pathologic Response after Neoadjuvant Chemotherapy in Patients with Breast Cancer	Heacock, Laura; Lewin, Alana; Ayoola, Abimbola; Moccaldi, Melanie; Babb, James S; Kim, Sungheon G; Moy, Linda;	Elsevier	2020
Not BPE	Breast Parenchymal Enhancement as a Predictor of Efficacy for Endocrine Therapy	Steinhof-Radwańska, Katarzyna; Grażyńska, Anna; Lorek, Andrzej; Gisterek, Iwona; Barczyk-Gutowska, Anna; Bobola, Agnieszka; Okas, Karolina; Lelek, Zuzanna; Morawska, Irmina; Potoczny, Jakub;	MDPI	2021
Other Cancer Types (Excluded)	Postprocessing bias field inhomogeneity correction for assessing background parenchymal enhancement on breast MRI as a quantitative marker of treatment response. Tomography 2022; 8: 891–904	Zhou, Wenhui; Rahbar, Habib;	Radiological Society of North America	2024
Other Cancer Types (Excluded)	Background parenchymal signal enhancement ratio on preoperative MRI may predict local recurrence in ductal carcinoma in situ patients after breast conserving surgery	Cho, Hwan-ho; Park, Minsu; Park, Hyunjin; Ko, Eun Sook; Hwang, Na Young; Im, Young-Hyuck; Ko, Kyounglan; Sim, Sung Hoon;	MDPI	2020
Unrelated to Breast Cancer (Excluded)	Abstract PD9-07: The rate of parenchymal enhancement during DCE-MRI reflects response to neoadjuvant therapy	Chen, Peixian; Wang, Chuan; Lu, Ruiliang; Pan, Ruilin; Zhu, Lewei; Zhou, Dan; Ye, Guolin;		2022
Unrelated to Breast Cancer (Excluded)	Diagnostic performance of and breast tissue changes at early breast MR imaging surveillance in women after breast conservation therapy	Szep, Madalina; Pintican, Roxana; Boca, Bianca; Perja, Andra; Duma, Magdalena; Feier, Diana; Fetica, Bogdan; Eniu, Dan; Dudea, Sorin Marian; Chiorean, Angelica;	MDPI	2022
Not about response prediction	Machine learning‐based prediction of future breast cancer using algorithmically measured background parenchymal enhancement on high‐risk screening MRI	Honda, Maya; Iima, Mami;	Radiological Society of North America	2023
Unrelated to Breast Cancer (Excluded)	Does breast MRI background parenchymal enhancement indicate metabolic activity? Qualitative and 3D quantitative computer imaging analysis	Nguyen, AA; Onishi, N; Carmona-Bozo, J; Li, W; Kornak, J; Newitt, DC; Hylton, NM;	s Note: MDPI stays neutral with regard to jurisdictional claims in published …	2022
Unrelated to Breast Cancer (Excluded)	Combined chemotherapy of zoledronic acid and pamidronate in the treatment of bone metastases from nonsmall cell lung cancer and the effects on pain stress and bone metabolic indices	Huang, K; Tang, X; Tang, F	Drug Dev Res	2024
Not BPE	Background parenchymal enhancement at breast MRI	Kim, Eun Jeong; Kang, Bong Joo; Kim, Sung Hun; Youn, In Kyung; Baek, Ji Eun; Lee, Hyun Sil;	Radiological Society of North America	2017
Records not retrieved (Excluded)	Background parenchymal enhancement at breast MR imaging: normal patterns, diagnostic challenges, and potential for false-positive and false-negative interpretation	Saha, Ashirbani; Grimm, Lars J; Ghate, Sujata V; Kim, Connie E; Soo, Mary S; Yoon, Sora C; Mazurowski, Maciej A;	Wiley Online Library	2019
Records not retrieved (Excluded)	Association between parenchymal enhancement of the contralateral breast in dynamic contrast-enhanced MR imaging and outcome of patients with unilateral invasive breast cancer	Eom, Hye-Joung; Cha, Joo Hee; Choi, Woo Jung; Chae, Eun Young; Shin, Hee Jung; Kim, Hak Hee;	Am Roentgen Ray Soc	2017
Records not retrieved (Excluded)	Are qualitative assessments of background parenchymal enhancement, amount of fibroglandular tissue on MR images, and mammographic density associated with breast cancer risk?	Schrading, Simone; Kuhl, Christiane K;	Radiological Society of North America	2015
Records not retrieved (Excluded)	Prediction of pathologic complete response to neoadjuvant chemotherapy using machine learning models in patients with breast cancer	Kim, J. Y; Jeon, E; Kwon, S; Jung, H; Joo, S; Park, Y; Lee, S. K; Lee, J. E; Nam, S. J; Cho, E. Y; Park, Y. H; Ahn, J. S; Im, Y. H;	Breast Cancer Res Treat	2021
Records not retrieved (Excluded)	Prediction of response to neoadjuvant chemotherapy in breast cancer with recurrent neural networks and raw ultrasound signals	Byra, M; Dobruch-Sobczak, K; Piotrzkowska-Wroblewska, H; Klimonda, Z; Litniewski, J;Phys Med Biol	Phys Med Biol	2022
Unrelated to Breast Cancer (Excluded)	MRI background parenchymal enhancement, fibroglandular tissue, and mammographic breast density in patients with invasive lobular breast cancer on adjuvant endocrine hormonal treatment: associations with survival	Bae, Min Sun; Shin, Sung Ui; Ryu, Han Suk; Han, Wonshik; Im, Seock-Ah; Park, In-Ae; Noh, Dong-Young; Moon, Woo Kyung;	Radiological Society of North America	2016
Radiomics as a biomarker	Identifying triple-negative breast cancer using background parenchymal enhancement heterogeneity on dynamic contrast-enhanced MRI: a pilot radiomics study	Lin, Peng; Wan, Wei-Jun; Kang, Tong; Qin, Lian-feng; Meng, Qiu-xue; Wu, Xiao-xin; Qin, Hong-yan; Lin, Yi-qun; He, Yun; Yang, Hong;	Springer	2023
Unrelated to Breast Cancer (Excluded)	Background Parenchymal Enhancement: A Comprehensive Update	Lee, Jeongmin; Kim, Sung Hun; Kang, Bong Joo;	Nature Publishing Group UK London	2018
Reviews	The association of background parenchymal enhancement at breast MRI with breast cancer: a systematic review and meta-analysis	Ataya, Dana; Niell, Bethany L;	Elsevier	2022
Not BPE	Background parenchymal enhancement at breast MR imaging and breast cancer risk	Van Der Velden, Bas HM; Dmitriev, Ivan; Loo, Claudette E; Pijnappel, Ruud M; Gilhuijs, Kenneth GA;	Radiological Society of North America	2015
Records not retrieved (Excluded)	Evaluation of background parenchymal enhancement and histogram-based diffusion-weighted image in determining the molecular subtype of breast cancer	Dontchos, Brian N; Rahbar, Habib; Partridge, Savannah C; Korde, Larissa A; Lam, Diana L; Scheel, John R; Peacock, Sue; Lehman, Constance D;	Radiological Society of North America	2015
Records not retrieved (Excluded)	Background parenchymal enhancement at postoperative surveillance breast MRI: association with future second breast cancer risk	Hellgren, Roxanna; Saracco, Ariel; Strand, Fredrik; Eriksson, Mikael; Sundbom, Ann; Hall, Per; Dickman, Paul W;	SAGE Publications Sage UK: London, England	2020
Reviews	Evaluation of background parenchymal enhancement on breast MRI: a systematic review	Anh-Tu Nguyen, Alex; Arasu, Vignesh A; Strand, Fredrik; Li, Wen; Onishi, Natsuko; Gibbs, Jessica; Jones, Ella F; Joe, Bonnie N; Esserman, Laura J; Newitt, David C;		2020
Not BPE	18F-FDG Dedicated Breast PET Complementary to Breast MRI for Evaluating Early Response to Neoadjuvant Chemotherapy	Rella, R; Bufi, Enida; Belli, Paolo; Petta, F; Serra, T; Masiello, V; Scrofani, Anna Rita; Barone, R; Orlandi, Armando; Valentini, Vincenzo;	Elsevier	2020
Unrelated to Breast Cancer (Excluded)	Multiparametric imaging of breast cancer: an update of current applications	Chen, Jeon-Hor; Yu, Hon; Lin, Muqing; Mehta, Rita S; Su, Min-Ying;	Elsevier	2013
Unrelated to Breast Cancer (Excluded)	Accuracy of preoperative contrast-enhanced cone beam breast CT in assessment of residual tumor after neoadjuvant chemotherapy: a comparative study with breast MRI	Teixeira, Sandra Regina Campos; Camargo Júnior, Hélio Sebastião Amâncio de; Cabello, Cesar;	SciELO Brasil	2020
Not about response prediction	Background parenchymal enhancement on baseline screening breast MRI: impact on biopsy rate and short-interval follow-up	Rella, Rossella; Contegiacomo, Andrea; Bufi, Enida; Mercogliano, Sara; Belli, Paolo; Manfredi, Riccardo;	The British Institute of Radiology.	2021
Unrelated to Breast Cancer (Excluded)	Pretreatment MRI features associated with diagnostic accuracy of post-treatment MRI after neoadjuvant chemotherapy	Philpotts, Liane E;	Radiological Society of North America	2021
Not BPE	Prognostic value of breast MRI characteristics before and during neoadjuvant endocrine therapy in patients with ER+/HER2-breast cancer	Chalfant, James S; Mortazavi, Shabnam; Lee-Felker, Stephanie A;	Springer	2021
Not BPE	Computer‐aided breast MR image feature analysis for prediction of tumor response to chemotherapy	Arasu, Vignesh A; Kim, Paul; Li, Wen; Strand, Fredrik; McHargue, Cody; Harnish, Roy; Newitt, David C; Jones, Ella F; Glymour, M Maria; Kornak, John;	Oxford University Press US	2020
Not BPE	Quantitative DCE-MRI for prediction of pathological complete response prior to neoadjuvant systemic therapy	You, Chao; Peng, Weijun; Zhi, Wenxiang; He, Min; Liu, Guangyu; Xie, Li; Jiang, Luan; Hu, Xiaoxin; Shen, Xuxia; Gu, Yajia;	Elsevier	2017
Unrelated to Breast Cancer (Excluded)	Machine learning in breast MRI	Moliere, Sebastien; Oddou, Isabelle; Noblet, Vincent; Veillon, Francis; Mathelin, Carole;	Nature Publishing Group UK London	2019
Not BPE	Deep Learning‐Based Segmentation of Locally Advanced Breast Cancer on MRI in Relation to Residual Cancer Burden: A Multi‐Institutional Cohort Study	Onishi, Natsuko; Li, Wen; Newitt, David C; Harnish, Roy J; Strand, Fredrik; Nguyen, Alex Anh-Tu; Arasu, Vignesh Amal; Gibbs, Jessica; Jones, Ella F; Wilmes, Lisa J;	Radiological Society of North America	2021
Not about response prediction	Breast Fibroglandular Tissue Segmentation for Automated BPE Quantification with Iterative Cycle-consistent Semi-supervised Learning	Chen, Jeon Hor; Hon, J Yu; Hsu, Christine; Mehta, Rita S; Carpenter, Philip M; Su, Min Ying;	Elsevier	2015
Unrelated to Breast Cancer (Excluded)	Automated detection of breast tumor in MRI and comparison of kinetic features for assessing tumor response to chemotherapy	Preibsch, H; Wanner, L; Bahrs, SD; Wietek, BM; Siegmann-Luz, KC; Oberlecher, E; Hahn, M; Staebler, A; Nikolaou, K; Wiesinger, B;	Springer	2016
Not BPE	Computer-aided global breast MR image feature analysis for prediction of tumor response to chemotherapy: performance assessment	Oh, Seon Jeong; Chae, Eun Young; Cha, Joo Hee; Shin, Hee Jung; Choi, Woo Jung; Kim, Hak Hee;	The British Institute of Radiology.	2018
Unrelated to Breast Cancer (Excluded)	A diagnostic dilemma: new enhancing suspicious findings on breast MRI following neoadjuvant chemotherapy	You, Chao; Gu, Yajia; Peng, Wen; Li, Jianwei; Shen, Xuxia; Liu, Guangyu; Peng, Weijun;	SAGE Publications Sage UK: London, England	2018
Unrelated to Breast Cancer (Excluded)	Clinical applications of deep learning in breast MRI	Li, Xue; Yan, Fuhua;	Springer	2024
Not about response prediction	Automatic breast and fibroglandular tissue segmentation in breast MRI using deep learning by a fully-convolutional residual neural network U-net	Choi, Ji Soo; Ko, Eun Sook; Ko, Eun Young; Han, Boo-Kyung; Nam, Seok Jin;	LWW	2016
Reviews	Predictors of neoadjuvant chemotherapy response in breast cancer: a review	Yang, Wei; Yang, Yan; Zhang, Chaolin; Yin, Qingyun; Zhang, Ningmei;	Elsevier	2024
Unrelated to Breast Cancer (Excluded)	MRI breast: current imaging trends, clinical applications, and future research directions	Dong, Jing-Min; Wang, Hong-Xia; Zhong, Xiao-Fei; Xu, Kun; Bian, Jia; Feng, Yan; Chen, Liang; Zhang, Lin; Wang, Xia; Ma, De-Jing;	LWW	2018
Radiomics as a biomarker	Radiomic model based on magnetic resonance imaging for predicting pathological complete response after neoadjuvant chemotherapy in breast cancer patients	Nissan, Noam; Anaby, Debbie; Mahameed, Gazal; Bauer, Ethan; Moss Massasa, Efi Efraim; Menes, Tehillah; Agassi, Ravit; Brodsky, Asia; Grimm, Robert; Nickel, Marcel Dominik;	Springer	2023
Not BPE	Advanced Techniques in Predicting Breast Tumor Response to Neoadjuvant Chemotherapy	Jones, Ella F; Hathi, Deep K; Freimanis, Rita; Mukhtar, Rita A; Chien, A Jo; Esserman, Laura J; van’t Veer, Laura J; Joe, Bonnie N; Hylton, Nola M;	MDPI	2020
Not BPE	Machine learning with multiparametric breast MRI for prediction of Ki-67 and histologic grade in early-stage luminal breast cancer	Diwanji, Devan; Onishi, Natsuko; Hathi, Deep K; Lawhn-Heath, Courtney; Kornak, John; Li, Wen; Guo, Ruby; Molina-Vega, Julissa; Seo, Youngho; Flavell, Robert R;	Radiological Society of North America	2022
Not BPE	Imaging and clinicopathologic features associated with pathologic complete response in HER2-positive breast cancer receiving neoadjuvant chemotherapy with dual HER2 blockade	Kataoka, Masako; Iima, Mami; Miyake, Kanae Kawai; Matsumoto, Yoshiaki;	Elsevier	2011
Not BPE	Contrast-enhanced mammography in Neoadjuvant therapy response monitoring	Wang, Yafei; Zhao, Mengran; Ma, Yue; Liu, Aidi; Zhu, Yueqiang; Yin, Lu; Liang, Zhiran; Qu, Zhiye; Lu, Hong; Ma, Ying;	Elsevier	2011
Not BPE	Prediction of breast cancer molecular subtypes on DCE-MRI using convolutional neural network with transfer learning between two centers	Hambly, Niamh M; Liberman, Laura; Dershaw, D David; Brennan, Sandra; Morris, Elizabeth A;	Am Roentgen Ray Soc
Reviews	Artificial intelligence in breast cancer imaging: Risk stratification, lesion detection and classification, treatment planning and prognosis—A narrative review	Eun, NL; Gweon, HM; Son, EJ; Youk, JH; Kim, J-A;	Elsevier
Reviews	Exploring Neoadjuvant Chemotherapy, Predictive Models, Radiomic, and Pathological Markers in Breast Cancer: A Comprehensive Review	Ragusi, Max AA; Winter-Warnars, Gonneke AO; Wesseling, Jelle; Linn, Sabine C; Beets-Tan, Regina G; van der Velden, Bas HM; Elias, Sjoerd G; Gilhuijs, Kenneth GA; Loo, Claudette E;	The British Institute of Radiology.	2021
Reviews	A multidisciplinary review of the imaging and functional response to neoadjuvant treatment of early-stage breast cancer	Li, Wen; Newitt, David C; Gibbs, Jessica; Wilmes, Lisa J; Jones, Ella F; Arasu, Vignesh A; Strand, Fredrik; Onishi, Natsuko; Nguyen, Alex Anh-Tu; Kornak, John;	Nature Publishing Group UK London	2020
Not BPE	A real-world clinicopathological model for predicting pathological complete response to neoadjuvant chemotherapy in breast cancer	Nowakowska, Sylwia; Borkowski, Karol; Ruppert, Carlotta M; Landsmann, Anna; Marcon, Magda; Berger, Nicole; Boss, Andreas; Ciritsis, Alexander; Rossi, Cristina;	Springer	2023
Not BPE	Definition of predictive models to assess the response to neadjuvant chemotherapy from breast magnetic resonance images	Aghaei, Faranak; Tan, Maxine; Hollingsworth, Alan B; Qian, Wei; Liu, Hong; Zheng, Bin;	Wiley Online Library	2015
Unrelated to Breast Cancer (Excluded)	Decision Support in Breast Cancer Treatment Using Deep Learning Features of Dynamic Contrast Enhanced Magnetic Resonance Imaging	Zheng, Guangying; Peng, Jiaxuan; Shu, Zhenyu; Jin, Hui; Han, Lu; Yuan, Zhongyu; Qin, Xue; Hou, Jie; He, Xiaodong; Gong, Xiangyang;	Springer	2024
Not BPE	Quantitative Magnetic Resonance Imaging for the Early Prediction of Treatment Response in Triple Negative Breast Cancer	Virostko, John; Kuketz, Garrett; Higgins, Erin; Wu, Chengyue; Sorace, Anna G; DiCarlo, Julie C; Avery, Sarah; Patt, Debra; Goodgame, Boone; Yankeelov, Thomas E;	Elsevier	2021
Unrelated to Breast Cancer (Excluded)	MRI and Preoperative Staging in Women Newly Diagnosed with Breast Cancer	Li, Zhifan; Li, Jinkui; Lu, Xingru; Qu, Mengmeng; Tian, Jinhui; Lei, Junqiang;	Elsevier	2021
Unrelated to Breast Cancer (Excluded)	Quantitative Imaging of Breast Cancer: Screening, Staging, and Monitoring	Wang, Xingrui; Xiao, Xuehong; Yang, Ang; Zeng, Shuyan; Chen, Wenxi; Chen, Yi; Cui, Shien; Huang, Zhihua; Zeng, Yumei; Huang, Xiaoxing;		2024
Last Phase Response (Included)	Relationship between background parenchymal enhancement on breast MRI and pathological tumor response in breast cancer patients receiving neoadjuvant chemotherapy	Seon Jeong Oh; Eun Young Chae; Joo Hee Cha; Hee Jung Shin; Woo Jung Choi; Hak Hee Kim;	Multidisciplinary Digital Publishing Institute	2018
Last Phase Response (Included)	Changes in background parenchymal enhancement in HER2-positive breast cancer before and after neoadjuvant chemotherapy: association with pathologic complete response	Dong, J.M; H.X. Wang; X.F. Zhong; K. Xu; J. Bian; Y. Feng;	Baltimore	2018
Longitudinal (Included)	Breast MRI during Neoadjuvant Chemotherapy: Lack of Background Parenchymal Enhancement Suppression and Inferior Treatment Response	Onishi N, Li W, Newitt DC, Harnish RJ, Strand F, Nguyen AA, Arasu VA, Gibbs J, Jones EF, Wilmes LJ, Kornak J, Joe BN, Price ER, Ojeda-Fournier H, Eghtedari M, Zamora KW, Woodard S, Umphrey HR, Nelson MT, Church AL, Bolan PJ, Kuritza T, Ward K, Morley K, Wolverton D, Fountain K, Lopez Paniagua D, Hardesty L, Brandt KR, McDonald ES, Rosen M, Kontos D, Abe H, Sheth D, Crane E, Dillis C, Sheth P, Hov…	Radiology	2021
Longitudinal (Included)	Predicting breast cancer response to neoadjuvant treatment using multi-feature MRI: results from the I-SPY 2 TRIAL	Li W, Newitt DC, Gibbs J, Wilmes LJ, Jones EF, Arasu VA, Strand F, Onishi N, Nguyen AA, Kornak J, Joe BN, Price ER, Ojeda-Fournier H, Eghtedari M, Zamora KW, Woodard SA, Umphrey H, Bernreuter W, Nelson M, Church AL, Bolan P, Kuritza T, Ward K, Morley K, Wolverton D, Fountain K, Lopez-Paniagua D, Hardesty L, Brandt K, McDonald ES, Rosen M, Kontos D, Abe H, Sheth D, Crane EP, Dillis C, Sheth P, Hov…	NPJ Breast Cancer	2020
Longitudinal (Included)	Association between background parenchymal enhancement and tumor response in patients with breast cancer receiving neoadjuvant chemotherapy	Rella R, Bufi E, Belli P, Petta F, Serra T, Masiello V, Scrofani AR, Barone R, Orlandi A, Valentini V, Manfredi R.	Diagn Interv Imaging	2020
Longitudinal (Included)	Comparison of Segmentation Methods in Assessing Background Parenchymal Enhancement as a Biomarker for Response to Neoadjuvant Therapy	Nguyen AA, Arasu VA, Strand F, Li W, Onishi N, Gibbs J, Jones EF, Joe BN, Esserman LJ, Newitt DC, Hylton NM.	Tomography	2020
Longitudinal (Included)	Automated Quantification of Background Parenchymal Enhancement in Longitudinal Dynamic Contrast-Enhanced MRI for Predicting Neo-adjuvant Chemotherapy Response in Breast Cancer	Xin Huang; Zhihe Zhao; Rui Dong; Xiaomei Huang; Siyao Du; Yi Dai;	Radiological Society of North America	2023
Longitudinal (Included)	Predictive Value of Breast MRI Background Parenchymal Enhancement for Neoadjuvant Treatment Response among HER2- Patients	Arasu, V.A., P. Kim, W. Li, F. Strand, C. McHargue, R. Harnish	J Breast Imaging	2020
Longitudinal (Included)	Association between background parenchymal enhancement and pathologic complete remission throughout the neoadjuvant chemotherapy in breast cancer patients	You, C., W. Peng, W. Zhi, M. He, G. Liu, L. Xie	SAGE Publications Sage UK: London, England	2017
No BPE Analysis	Quantitative multiparametric MRI predicts response to neoadjuvant therapy in the community setting	Virostko J, Sorace AG, Slavkova KP, Kazerouni AS, Jarrett AM, DiCarlo JC, Woodard S, Avery S, Goodgame B, Patt D, Yankeelov TE.	Breast Cancer Res	2021
No BPE Analysis	Early prediction of pathological complete response to neoadjuvant chemotherapy combining DCE-MRI and apparent diffusion coefficient values in breast Cancer	Liang X, Chen X, Yang Z, Liao Y, Wang M, Li Y, Fan W, Dai Z, Zhang Y.	BMC Cancer	2022
No BPE Analysis	Complete Breast MRI Response to Neoadjuvant Chemotherapy and Prediction of Pathologic Complete Response	Chen CA, Hayward JH, Woodard GA, Ray KM, Starr CJ, Hylton NM, Joe BN, Lee AY.	J Breast Imaging	2019
No BPE Analysis	Multi-input deep learning architecture for predicting breast tumor response to chemotherapy using quantitative MR images	El Adoui M, Drisis S, Benjelloun M.	Int J Comput Assist Radiol Surg	2020
No BPE Analysis	Predicting pathological complete response to neoadjuvant systemic therapy for triple-negative breast cancers using deep learning on multiparametric MRIs	Zhou Z, Adrada BE, Candelaria RP, Elshafeey NA, Boge M, Mohamed RM, Pashapoor S, Sun J, Xu Z, Panthi B, Son JB, Guirguis MS, Patel MM, Whitman GJ, Moseley TW, Scoggins ME, White JB, Litton JK, Valero V, Hunt KK, Tripathy D, Yang W, Wei P, Yam C, Pagel MD, Rauch GM, Ma J.	Annu Int Conf IEEE Eng Med Biol Soc	2023
No BPE Analysis	Machine learning for predicting the response of breast cancer to neoadjuvant chemotherapy	Mani S, Chen Y, Li X, Arlinghaus L, Chakravarthy AB, Abramson V, Bhave SR, Levy MA, Xu H, Yankeelov TE.	J Am Med Inform Assoc	2013
No BPE Analysis	Dynamic contrast-enhanced MRI-based biomarkers of therapeutic response in triple-negative breast cancer	Golden DI, Lipson JA, Telli ML, Ford JM, Rubin DL.	J Am Med Inform Assoc	2013
No BPE Analysis	Deep learning prediction of pathological complete response, residual cancer burden, and progression-free survival in breast cancer patients	Dammu H, Ren T, Duong TQ.	PLoS One	2023
No BPE Analysis	Dynamic contrast-enhanced MRI for prediction of breast cancer response to neoadjuvant chemotherapy: initial results	Loo CE, Teertstra HJ, Rodenhuis S, van de Vijver MJ, Hannemann J, Muller SH, Peeters MJ, Gilhuijs KG.	AJR Am J Roentgenol	2008
No BPE Analysis	Neoadjuvant chemotherapy in breast cancer: early response prediction with quantitative MR imaging and spectroscopy	Manton DJ, Chaturvedi A, Hubbard A, Lind MJ, Lowry M, Maraveyas A, Pickles MD, Tozer DJ, Turnbull LW.	Br J Cancer	2006
No BPE Analysis	Dynamic breast magnetic resonance imaging: pretreatment prediction of tumor response to neoadjuvant chemotherapy	Dongfeng H, Daqing M, Erhu J.	Clin Breast Cancer	2012
No BPE Analysis	Early prediction of neoadjuvant treatment outcome in locally advanced breast cancer using parametric response mapping and radial heterogeneity from breast MRI	Drisis S, El Adoui M, Flamen P, Benjelloun M, Dewind R, Paesmans M, Ignatiadis M, Bali M, Lemort M.	J Magn Reson Imaging	2020
No BPE Analysis	Monitoring response to primary chemotherapy in breast cancer using dynamic contrast-enhanced magnetic resonance imaging	Martincich L, Montemurro F, De Rosa G, Marra V, Ponzone R, Cirillo S, Gatti M, Biglia N, Sarotto I, Sismondi P, Regge D, Aglietta M.	Breast Cancer Res Treat	2004
No BPE Analysis	Impact of Machine Learning With Multiparametric Magnetic Resonance Imaging of the Breast for Early Prediction of Response to Neoadjuvant Chemotherapy and Survival Outcomes in Breast Cancer Patients	Tahmassebi A, Wengert GJ, Helbich TH, Bago-Horvath Z, Alaei S, Bartsch R, Dubsky P, Baltzer P, Clauser P, Kapetas P, Morris EA, Meyer-Baese A, Pinker K.	Invest Radiol	2019
No BPE Analysis	Early assessment of breast cancer response to neoadjuvant chemotherapy by semi-quantitative analysis of high-temporal resolution DCE-MRI: preliminary results	Abramson RG, Li X, Hoyt TL, Su PF, Arlinghaus LR, Wilson KJ, Abramson VG, Chakravarthy AB, Yankeelov TE.	Magn Reson Imaging	2013
No BPE Analysis	Machine learning prediction of pathological complete response and overall survival of breast cancer patients in an underserved inner-city population	Dell'Aquila K, Vadlamani A, Maldjian T, Fineberg S, Eligulashvili A, Chung J, Adam R, Hodges L, Hou W, Makower D, Duong TQ.	Breast Cancer Res	2024
No BPE Analysis	Early changes in functional dynamic magnetic resonance imaging predict for pathologic response to neoadjuvant chemotherapy in primary breast cancer	Ah-See ML, Makris A, Taylor NJ, Harrison M, Richman PI, Burcombe RJ, Stirling JJ, d'Arcy JA, Collins DJ, Pittam MR, Ravichandran D, Padhani AR.	Clin Cancer Res	2008
No BPE Analysis	Role of dynamic contrast enhanced MRI in monitoring early response of locally advanced breast cancer to neoadjuvant chemotherapy	Pickles MD, Lowry M, Manton DJ, Gibbs P, Turnbull LW.	Breast Cancer Res Treat	2005
No BPE Analysis	Multiparametric magnetic resonance imaging for predicting pathological response after the first cycle of neoadjuvant chemotherapy in breast cancer	Li X, Abramson RG, Arlinghaus LR, Kang H, Chakravarthy AB, Abramson VG, Farley J, Mayer IA, Kelley MC, Meszoely IM, Means-Powell J, Grau AM, Sanders M, Yankeelov TE.	Invest Radiol	2015
No BPE Analysis	[Value of dynamic contrast-enhanced MRI in assessment of early response to neoadjuvant chemotherapy in breast cancer]	Wang XH, Peng WJ, Xin C, Tan HN, Gu YJ, Tang F, Mao J.	Zhonghua Zhong Liu Za Zhi	2010
No BPE Analysis	Early Prediction and Evaluation of Breast Cancer Response to Neoadjuvant Chemotherapy Using Quantitative DCE-MRI	Tudorica A, Oh KY, Chui SY, Roy N, Troxell ML, Naik A, Kemmer KA, Chen Y, Holtorf ML, Afzal A, Springer CS Jr, Li X, Huang W.	Transl Oncol	2016
No BPE Analysis	Accuracy of magnetic resonance imaging for predicting pathological complete response of breast cancer after neoadjuvant chemotherapy: association with breast cancer subtype	Fukuda T, Horii R, Gomi N, Miyagi Y, Takahashi S, Ito Y, Akiyama F, Ohno S, Iwase T.	Springerplus	2016
No BPE Analysis	Combining multiparametric MRI with receptor information to optimize prediction of pathologic response to neoadjuvant therapy in breast cancer: preliminary results	Kang H, Hainline A, Arlinghaus LR, Elderidge S, Li X, Abramson VG, Chakravarthy AB, Abramson RG, Bingham B, Fakhoury K, Yankeelov TE.	J Med Imaging (Bellingham)	2018
No BPE Analysis	Early prediction of neoadjuvant chemotherapy response by exploiting a transfer learning approach on breast DCE-MRIs	Comes MC, Fanizzi A, Bove S, Didonna V, Diotaiuti S, La Forgia D, Latorre A, Martinelli E, Mencattini A, Nardone A, Paradiso AV, Ressa CM, Tamborra P, Lorusso V, Massafra R.	Sci Rep	2021
No BPE Analysis	Evaluating the response of neoadjuvant chemotherapy for treatment of breast cancer: are tumor biomarkers and dynamic contrast enhanced MR images useful predictive tools?	Zhang Z, Zhang W, Jin Y, Wang H, Gu F, Zhou J, Lao Z, Xu Z, Tang F, Zou L, Tang W, Lu R, Zou Q.	J Thorac Dis	2014
No BPE Analysis	Assessment of Response to Neoadjuvant Systemic Treatment in Triple-Negative Breast Cancer Using Functional Tumor Volumes from Longitudinal Dynamic Contrast-Enhanced MRI	Panthi B, Adrada BE, Candelaria RP, Guirguis MS, Yam C, Boge M, Chen H, Hunt KK, Huo L, Hwang KP, Korkut A, Lane DL, Le-Petross HC, Leung JWT, Litton JK, Mohamed RM, Musall BC, Pashapoor S, Patel MM, Perez F, Son JB, Thompson A, Valero V, Wei P, White J, Xu Z, Pinsky L, Tripathy D, Yang W, Ma J, Rauch GM.	Cancers (Basel)	2023
No BPE Analysis	Qualitative and quantitative image-based biomarkers of therapeutic response in triple-negative breast cancer	Golden DI, Lipson JA, Telli ML, Ford JM, Rubin DL.	AMIA Jt Summits Transl Sci Proc	2013
No BPE Analysis	Quantitative Predictors of Response to Neoadjuvant Chemotherapy on Dynamic Contrast-enhanced 3T Breast MRI	Murakami W, Won Choi H, Joines MM, Hoyt A, Doepke L, McCann KE, Salamon N, Sayre J, Lee-Felker S.	J Breast Imaging	2022
No BPE Analysis	Quantitative DCE-MRI for prediction of pathological complete response following neoadjuvant treatment for locally advanced breast cancer: the impact of breast cancer subtypes on the diagnostic accuracy	Drisis S, Metens T, Ignatiadis M, Stathopoulos K, Chao SL, Lemort M.	Eur Radiol	2016
No BPE Analysis	DCE-MRI analysis methods for predicting the response of breast cancer to neoadjuvant chemotherapy: pilot study findings	Li X, Arlinghaus LR, Ayers GD, Chakravarthy AB, Abramson RG, Abramson VG, Atuegwu N, Farley J, Mayer IA, Kelley MC, Meszoely IM, Means-Powell J, Grau AM, Sanders M, Bhave SR, Yankeelov TE.	Magn Reson Med	2014
No BPE Analysis	Prediction of Treatment Response to Neoadjuvant Chemotherapy for Breast Cancer via Early Changes in Tumor Heterogeneity Captured by DCE-MRI Registration	Jahani N, Cohen E, Hsieh MK, Weinstein SP, Pantalone L, Hylton N, Newitt D, Davatzikos C, Kontos D.	Sci Rep	2019
No BPE Analysis	Predictive value of DCE-MRI for early evaluation of pathological complete response to neoadjuvant chemotherapy in resectable primary breast cancer: A single-center prospective study	Sun YS, He YJ, Li J, Li YL, Li XT, Lu AP, Fan ZQ, Cao K, Ouyang T.	Breast	2016
No BPE Analysis	Prediction of pathological complete response to neoadjuvant chemotherapy in breast cancer using a deep learning (DL) method	Qu YH, Zhu HT, Cao K, Li XT, Ye M, Sun YS.	Thorac Cancer	2020
No BPE Analysis	MRI-based tumor shrinkage patterns after early neoadjuvant therapy in breast cancer: correlation with molecular subtypes and pathological response after therapy	Wang M, Du S, Gao S, Zhao R, Liu S, Jiang W, Peng C, Chai R, Zhang L.	Breast Cancer Res	2024
No BPE Analysis	Pretreatment MR imaging features of triple-negative breast cancer: association with response to neoadjuvant chemotherapy and recurrence-free survival	김선아;	서울대학교 대학원	2013
Records not retrieved (Excluded)	Background parenchymal enhancement: behavior during neoadjuvant chemotherapy for breast cancer and relationship with a pathological complete response	Lo Gullo, Roberto; Daimiel, Isaac; Rossi Saccarelli, Carolina; Bitencourt, Almir; Sevilimedu, Varadan; Martinez, Danny F; Jochelson, Maxine S; Morris, Elizabeth A; Reiner, Jeffrey S; Pinker, Katja;	Springer	2020
Not about NAC	Monitoring breast cancer response to neoadjuvant systemic chemotherapy using parametric contrast-enhanced MRI: a pilot study	Chou CP, Wu MT, Chang HT, Lo YS, Pan HB, Degani H, Furman-Haran E.	Acad Radiol	2007
Not about response prediction	Post-Processing Bias Field Inhomogeneity Correction for Assessing Background Parenchymal Enhancement on Breast MRI as a Quantitative Marker of Treatment Response	Nguyen AA, Onishi N, Carmona-Bozo J, Li W, Kornak J, Newitt DC, Hylton NM.	Tomography	2022
Other Cancer Types (Excluded)	Quantitative assessment of background parenchymal enhancement in breast MRI predicts response to risk-reducing salpingo-oophorectomy: preliminary evaluation in a cohort of BRCA1/2 mutation carriers	Wu S, Weinstein SP, DeLeo MJ 3rd, Conant EF, Chen J, Domchek SM, Kontos D.	Breast Cancer Res	2015
Not about response prediction	Background Parenchymal Enhancement on Breast MRI as a Prognostic Surrogate: Correlation With Breast Cancer Oncotype Dx Score	Zhang M, Sadinski M, Haddad D, Bae MS, Martinez D, Morris EA, Gibbs P, Sutton EJ.	Front Oncol	2021
Records not retrieved (Excluded)	Assessment of Background Parenchymal Enhancement at Dynamic Contrast-enhanced MRI in Predicting Breast Cancer Recurrence Risk	van der Velden, Bas HM;		2018
Not about response prediction	Background parenchymal enhancement in the contralateral normal breast of patients undergoing neoadjuvant chemotherapy measured by DCE-MRI	Ren, Zhen; Pineda, Federico D; Howard, Frederick M; Hill, Elle; Szasz, Teodora; Safi, Rabia; Medved, Milica; Nanda, Rita; Yankeelov, Thomas E; Abe, Hiroyuki;	Elsevier	2022
Not about response prediction	High-background parenchymal enhancement in the contralateral breast is an imaging biomarker for favorable prognosis in patients with triple-negative breast cancer treated with chemotherapy	Chikarmane, Sona A; Smith, Sharon;	Elsevier	2024
Not about response prediction	Association between contralateral background parenchymal enhancement on MRI and outcome in patients with unilateral invasive breast cancer receiving neoadjuvant chemotherapy	You, Chao; Zhang, Yunyan; Chen, Yanqiong; Hu, Xiaoxin; Hu, Danting; Wu, Jiong; Gu, Yajia; Peng, Weijun;	LWW	2021
Not about response prediction	Background parenchymal enhancement on preoperative magnetic resonance imaging: association with recurrence-free survival in breast cancer patients treated with neoadjuvant chemotherapy	Bauer, Ethan; Levy, Miri Sklair; Domachevsky, Liran; Anaby, Debbie; Nissan, Noam;	Elsevier	2022
Not about response prediction	Ultrafast DCE-MRI for discriminating pregnancy-associated breast cancer lesions from lactation related background parenchymal enhancement	Lee, Su Hyun; Jang, Myoung-jin; Yoen, Heera; Lee, Youkyoung; Kim, Yeon Soo; Park, Ah Reum; Ha, Su Min; Kim, Soo-Yeon; Chang, Jung Min; Cho, Nariya;	Radiological Society of North America	2023
Not about response prediction	Fully automatic classification of breast MRI background parenchymal enhancement using a transfer learning approach	Xu, Chuanhui; Yu, Jinhui; Wu, Feifei; Li, Xuemei; Hu, Dongmin; Chen, Guiming; Wu, Gang;	e-Century Publishing Corporation	2021
Not about response prediction	Generalizable attention U-Net for segmentation of fibroglandular tissue and background parenchymal enhancement in breast DCE-MRI	Ragusi, Max AA; Loo, Claudette E; van der Velden, Bas HM; Wesseling, Jelle; Linn, Sabine C; Beets-Tan, Regina G; Elias, Sjoerd G; Gilhuijs, Kenneth GA;	Springer	2020
Not DCE-MRI	Prediction of pathologic response to neoadjuvant chemotherapy in patients with breast cancer using diffusion-weighted imaging and MRS	Shin HJ, Baek HM, Ahn JH, Baek S, Kim H, Cha JH, Kim HH.	NMR Biomed	2012
Not BPE	Multivariate machine learning models for prediction of pathologic response to neoadjuvant therapy in breast cancer using MRI features: a study using an independent validation set	Cain EH, Saha A, Harowicz MR, Marks JR, Marcom PK, Mazurowski MA.	Breast Cancer Res Treat	2019
Not BPE	Prediction of Tumor Shrinkage Pattern to Neoadjuvant Chemotherapy Using a Multiparametric MRI-Based Machine Learning Model in Patients With Breast Cancer	Huang Y, Chen W, Zhang X, He S, Shao N, Shi H, Lin Z, Wu X, Li T, Lin H, Lin Y.	Front Bioeng Biotechnol	2021
Reviews	BPE and computer-extracted parenchymal enhancement for breast cancer risk, response monitoring, and prognosis	Virostko, John; Higgins, Erin M; Wu, Chengyue; Sorace, Anna G; Patt, Debra; Goodgame, Boone; Yankeelov, Thomas E;	AACR	2020
Reviews	Background parenchymal enhancement on breast MRI: assessment and clinical implications	Arefan, Dooman; Zuley, Margarita L; Berg, Wendie A; Yang, Lu; Sumkin, Jules H; Wu, Shandong;	Radiological Society of North America	2024
Reviews	Current landscape of breast cancer imaging and potential quantitative imaging markers of response in ER-positive breast cancers treated with neoadjuvant therapy	Bignotti, Bianca; Signori, Alessio; Valdora, Francesca; Rossi, Federica; Calabrese, Massimo; Durando, Manuela; Mariscotto, Giovanna; Tagliafico, Alberto;	The British Institute of Radiology.	2017
Not BPE	Machine learning with multiparametric magnetic resonance imaging of the breast for early prediction of response to neoadjuvant chemotherapy			2018
Reviews	MRI Background Parenchymal Enhancement and Neoadjuvant Chemotherapy Response	Wang, Jeff; Kato, Fumi; Oyama-Manabe, Noriko; Li, Ruijiang; Cui, Yi; Tha, Khin Khin; Yamashita, Hiroko; Kudo, Kohsuke; Shirato, Hiroki;	Public Library of Science San Francisco, CA USA	2015
Duplicate records removed (Excluded)	Predictive Value of Breast MRI Background Parenchymal Enhancement for Neoadjuvant Treatment Response among HER2- Patients	Arasu VA, Kim P, Li W, Strand F, McHargue C, Harnish R, Newitt DC, Jones EF, Glymour MM, Kornak J, Esserman LJ, Hylton NM; ISPY2 investigators.	J Breast Imaging	2020
Duplicate records removed (Excluded)	Quantitative background parenchymal enhancement to predict recurrence after neoadjuvant chemotherapy for breast cancer	Moliere S, Oddou I, Noblet V, Veillon F, Mathelin C.	Sci Rep	2019
Duplicate dataset (Excluded)	Predictive Value of Breast MRI Background Parenchymal Enhancement for Neoadjuvant Treatment Response among HER2- Patients	Arasu VA, Kim P, Li W, Strand F, McHargue C, Harnish R, Newitt DC, Jones EF, Glymour MM, Kornak J, Esserman LJ, Hylton NM; ISPY2 investigators.	J Breast Imaging	2020
Not BPE	The rate of breast fibroglandular enhancement during dynamic contrast-enhanced MRI reflects response to neoadjuvant therapy	Virostko J, Kuketz G, Higgins E, Wu C, Sorace AG, DiCarlo JC, Avery S, Patt D, Goodgame B, Yankeelov TE.	Eur J Radiol	2021
Not about response prediction	Quantitative background parenchymal enhancement to predict recurrence after neoadjuvant chemotherapy for breast cancer	Moliere S, Oddou I, Noblet V, Veillon F, Mathelin C.	Sci Rep	2019
Other Cancer Types (Excluded)	Induction of circulating ABCB1 transcripts under platinum-based chemotherapy indicates poor prognosis and a bone micrometastatic phenotype in ovarian cancer patients	Schwarz, F. M, Kuhlmann, J. D, Kampfer, J, Klimova, A, Klotz, D. M, Freitag, L, Herrmann, P, Zinnow, V, Smith, J, Scheller, T, Walther, W, Wimberger, P., Stein, U.	Mol Cancer	2024
Unrelated to Breast Cancer (Excluded)	Photodynamic therapy enhances skin cancer chemotherapy effects through autophagy regulation	Zhang, L; Ji, Z;Zhang, J;Yang, S	Photodiagnosis Photodyn Ther	2019
