# Supplementary material for: Advances in analytical approaches for background parenchymal enhancement in predicting breast tumor response to neoadjuvant chemotherapy: A systematic review
Source: PLoS One. 2025 Mar 7;20(3):e0317240. doi: 10.1371/journal.pone.0317240 (PMC11888135; doi:10.1371/journal.pone.0317240)
Supplement: S6 File — Extracted data. (XLSX) [file pone.0317240.s006.xlsx]

## Sheet: extracted data
Table of extracted data
studies id	name of data extractor	date of data extraction	why is the study eligible	title of publication	first author	year of publication	study design	sample size	breast cancer subtype	BPE analysis approach	methods for BPE Change Analysis	BPE-DCE-MRI Examinations Time points	ROI Segmentation method	BPE assessment methods	BPE quantification methods	Phase when Significant Association Between change in BPE and pCR First Detected	type of data analyzed to predict response to NAC	methods to determine whether change in BPE can predict Tumor-Response	cases excluded for missing one or more MRI timepoints
1	Julius Thomas (JT)	2024-05-05	This study examines changes in background parenchymal enhancement (BPE) among breast cancer patients at various neoadjuvant chemotherapy (NAC) treatment intervals and evaluates its potential as a predictor of tumor response to NAC	Response Predictivity to Neoadjuvant Therapies in Breast Cancer: A Qualitative Analysis of Background Parenchymal Enhancement in DCE-MRI	La Forgia D	2021	Retrospective, single center	80	Stage I to stage II (Luminal A, Luminal B, HER2 positive, Triple Negative, Triple Positive)	Longitudinal (Multiple time-points) Analysis	Comparison of qualitative changes in baseline BPE versus post-NAC BPEs (BPE-Intermediate step, BPE-Final step)	Before Initiation of NAC (baseline), after at least 3 months of treatment (step 1/intermediate step or the middle step/ after 4 rounds of therapy), after NAC completion (step II or the final step)	NA	Qualitative	NA	Early Phase of NAC	BPE and FGT	Statistical tests (Chi-square test)	Not recorded
1	Lucas Malla (LM)	2024-06-01	The study investigates variations in background parenchymal enhancement (BPE) across different stages of neoadjuvant chemotherapy (NAC) in breast cancer patients and assesses its role in predicting tumor response.	Response Predictivity to Neoadjuvant Therapies in Breast Cancer: A Qualitative Analysis of Background Parenchymal Enhancement in DCE-MRI	La Forgia D	2021	Single-center, retrospective	80	Stage I to stage II	Longitudinal Analysis	Compare changes in BPE-Intermediate step and BPE-Final step	Baseline, Intermediate step, and final step	NA	Qualitative	NA	Early Phase	BPE; FGT	Statistical tests (Chi-square test)	Not recorded
2	Julius Thomas (JT)	2024-05-07	It directly aligns with the review’s focus by investigating the relationship between BPE in the contralateral normal breast and tumor response in patients undergoing neoadjuvant chemotherapy (NAC). This study provides valuable insights into the predictive potential of BPE, contributing to the broader understanding of its role in breast cancer treatment evaluation.	Background parenchymal enhancement of the contralateral normal breast: association with tumor response in breast cancer patients receiving neoadjuvant chemotherapy	Chen, J.H	2015	Retrospective, single center	46	Invasive ductal cancer, infiltrating lobular cancer	Longitudinal (Multiple time-points) Analysis	%ΔBPE at Early phase, Mid-Time point phase compared to the %ΔBPE at Baseline	Before Initiation of NAC (baseline), Early phase (2 to 4 weeks), NAC mid-time point (after 8 weeks)	Computer-based segmentation algorithm	Quantitative	The average of the contrast enhancements measured from all pixels contained with the segmented fibroglandular tissue	Early Phase of NAC	BPE	Two-tailed t test	Not recorded
2	Lucas Malla (LM)	2024-06-05	The study specifically examines the relationship between background parenchymal enhancement (BPE) in the contralateral normal breast and tumor response to NAC. By focusing on BPE as a predictive biomarker, the study aligns with the review's objective to evaluate innovative methods for using BPE to assess treatment outcomes in breast cancer patients.	Background parenchymal enhancement of the contralateral normal breast: association with tumor response in breast cancer patients receiving neoadjuvant chemotherapy	Chen, J.H	2015	Single-center, retrospective	46	Invasive ductal carcinoma and infiltrating lobular carcinoma.	Longitudinal Analysis	%ΔBPE at the Initial phase and Mid phase compared to the %ΔBPE at Baseline	Baseline, Early phase, and NAC mid-time point	Computer-based segmentation algorithm	Quantitative	The average of the contrast enhancements measured from all pixels contained with the segmented fibroglandular tissue	Early Phase	BPE	Two-tailed t test	Not recorded
3	Julius Thomas (JT)	2024-05-09	The study directly investigates changes in background parenchymal enhancement (BPE) using breast MRI. By analyzing BPE variations before and after NAC and correlating them with tumor response, the study aligns with the review's focus on exploring how BPE can serve as a predictive biomarker for treatment outcomes, contributing valuable insights to the field	Background parenchymal enhancement in breast MRI before and after neoadjuvant chemotherapy: correlation with tumour response	Preibsch H	2016	Retrospective, single center	73	Invasive ductal, invasive lobular or other carcinomas	Single time-point BPE Analysis	Comparison of qualitative changes in baseline BPE versus post-NAC BPE	Before Initiation of NAC (baseline), after NAC completion	NA	Qualitative	NA	Late phase of NAC treatment	BPE	Correlation Analysis	8
3	Lucas Malla (LM)	2024-04-27	his study provides valuable insights into the dynamic changes in background parenchymal enhancement (BPE) observed through breast MRI at different stages of neoadjuvant chemotherapy (NAC) and establishes a direct correlation with tumor response. Its focus on both the temporal progression of BPE and its predictive capacity aligns with the systematic review’s objective of exploring advanced analyti…	Background parenchymal enhancement in breast MRI before and after neoadjuvant chemotherapy: correlation with tumour response	Preibsch H	2016	Single-center, retrospective	73	Invasive ductal, invasive lobular or other carcinomas	Single time-point BPE Analysis	Compare changes in BPE at baseline and post BPE	Baseline and NAC completion	NA	Qualitative	NA	Late phase	BPE	Correlation Analysis	8
4	Julius Thomas (JT)	2024-05-14	This study specifically focuses on the relationship between changes in BPE after early neoadjuvant chemotherapy (NAC) cycles and tumor response, offering critical insights into HER2-positive breast cancer—a subtype with distinct treatment responses. Its emphasis on contralateral breast BPE as a predictive biomarker aligns directly with the review's goal of exploring innovative and effective metho…	Decreased background parenchymal enhancement of the contralateral breast after two cycles of neoadjuvant chemotherapy is associated with tumor response in HER2-positive breast cancer	You, C	2018	Retrospective, single center	71	Unilateral human epidermal growth factor receptor 2 (HER2) positive breast cancer	Single time-point BPE Analysis	Comparison of qualitative changes in baseline BPE versus BPE after 2nd NAC cycle	Before Initiation of NAC (baseline), after 2nd NAC cycle	NA	Qualitative	NA	2nd NAC cycle	BPE	Statistical methods	Not rcorded
4	Lucas Malla (LM)	2024-04-30	It examines the role of BPE in predicting outcomes for HER2-positive breast cancer patients, offering valuable insights into how BPE alterations can serve as a biomarker for treatment response. This aligns with the review’s objective of exploring advanced analytical methods for using BPE in predicting NAC effectiveness.	Decreased background parenchymal enhancement of the contralateral breast after two cycles of neoadjuvant chemotherapy is associated with tumor response in HER2-positive breast cancer	You, C	2018	Single-center, retrospective	71	Unilateral human epidermal growth factor receptor 2 positive breast cancer	Single time-point BPE Analysis	Compare changes in BPE at baseline and after 2nd cycle	Basleine and after 2nd NAC cycle	NA	Qualitative	NA	3rd NAC cycle	BPE	Statistical methods	Not recorded
5	Julius Thomas (JT)	2024-05-21	This study investigates the role of background parenchymal enhancement (BPE) on breast MRI in predicting tumor response to neoadjuvant chemotherapy, aligning with the review's focus on analytical approaches for using BPE as a predictive tool.	Relationship between background parenchymal enhancement on breast MRI and pathological tumor response in breast cancer patients receiving neoadjuvant chemotherapy	Seon Jeong Oh	2018	Retrospective, Single center	186	Invasive breast cancer	Single time-point BPE Analysis	Comparison of qualitative changes in baseline BPE versus post-NAC BPEs	Before Initiation of NAC (baseline), post-NAC BPE	NA	Qualitative	NA	Late phase of NAC treatment	BPE	Analysis of variance	75
5	Lucas Malla (LM)	2024-05-10	The study explores the role of background parenchymal enhancement (BPE) in predicting tumor response to neoadjuvant chemotherapy, aligning with the review's focus on analytical approaches for using BPE as a predictive tool in breast cancer treatment	Relationship between background parenchymal enhancement on breast MRI and pathological tumor response in breast cancer patients receiving neoadjuvant chemotherapy	Seon Jeong Oh	2018	Single-center, retrospective	186	Invasive breast cancer	Single time-point BPE Analysis	Compare changes in BPE at baseline and post BPE	Basleine and post-NAC BPE	NA	Qualitative	NA	Late phase of NAC	BPE	Analysis of variance	75
6	Julius Thomas (JT)	2024-05-26	The study explores the relationship between changes in background parenchymal enhancement (BPE) and tumor response to neoadjuvant chemotherapy (NAC), focusing on HER2-positive breast cancer, which aligns with the review's goal of analyzing BPE's predictive value in NAC response.	Changes in background parenchymal enhancement in HER2-positive breast cancer before and after neoadjuvant chemotherapy: association with pathologic complete response	Dong, J.M	2018	Retrospective, single center	51	HER2-positive breast cancer	Single time-point BPE Analysis	Comparison of qualitative changes in baseline BPE versus post-NAC BPE	Before Initiation of NAC (baseline), after NAC completion	NA	Qualitative	NA	Late phase of NAC treatment	BPE	Wilcoxon test	3
6	Lucas Malla (LM)	2024-05-02	The study evaluates the link between changes in background parenchymal enhancement (BPE) and tumor response to neoadjuvant chemotherapy (NAC) in HER2-positive breast cancer, offering important insights into BPE's potential as a predictor of chemotherapy outcomes	Changes in background parenchymal enhancement in HER2-positive breast cancer before and after neoadjuvant chemotherapy: association with pathologic complete response	Dong, J.M	2018	Single-center, retrospective	51	HER2-positive breast cancer	Single time-point BPE Analysis	Compare changes in BPE at baseline and post BPE	Baseline, after NAC completion	NA	Qualitative	NA	Late phase of NAC treatment	BPE	Wilcoxon test	3
7	Julius Thomas (JT)	2024-04-28	The study investigates the relationship between background parenchymal enhancement (BPE) and tumor response to neoadjuvant chemotherapy (NAC), providing valuable insights into the role of BPE suppression as a predictor of treatment outcomes in breast cance	Breast MRI during Neoadjuvant Chemotherapy: Lack of Background Parenchymal Enhancement Suppression and Inferior Treatment Response	Onishi, N	2021	Retrospective, multicenter	882	Unilateral breast cancer (hormone receptor (HR)-positive and HR-negative)	Longitudinal (Multiple time-points) Analysis	%ΔBPE at T1, T2, T3 compared to the %ΔBPE at Baseline (T0)	Before treatment (T0), early treatment (T1), interregimen (T2), and before surgery (T3)	Automated fibroglandular tissue segmentation	Quantitative	By averaging the percent enhancement values for all voxels in the masked volume	HR–positive (Interregimen, T2)	BPE	The Fisher exact test	88
7	Lucas Malla (LM)	2024-05-17	The study focuses on the role of background parenchymal enhancement (BPE) in predicting breast tumor response to neoadjuvant chemotherapy. It provides valuable insights into how BPE suppression, or the lack thereof, relates to treatment outcomes, aligning with the review's aim to explore advanced analytical approaches in this area.	Breast MRI during Neoadjuvant Chemotherapy: Lack of Background Parenchymal Enhancement Suppression and Inferior Treatment Response	Onishi, N	2021	Single-center, retrospective	882	Unilateral breast cancer	Longitudinal Analysis	%ΔBPE at T1, T2, T3 compared to the %ΔBPE at Baseline	Before treatment (T0), early treatment (T1), interregimen (T2), and before surgery (T3)	Automated fibroglandular tissue segmentation	Quantitative	By averaging the percent enhancement values for all voxels in the masked volume	HR–negative (Early treatment, T1)	BPE	The Fisher exact test	88
8	Julius Thomas (JT)	2024-06-07	The study explores MRI-based methods, including background parenchymal enhancement (BPE), to predict breast tumor response to neoadjuvant chemotherapy, aligning with the review's focus on analytical approaches for BPE in treatment prediction	Predicting breast cancer response to neoadjuvant treatment using multi-feature MRI: results from the I-SPY 2 TRIAL	Li, W	2020	Retrospective, multiple center	384	Stage II or III unilateral breast cancer (HER2 and HR)	Longitudinal (Multiple time-points) Analysis	%ΔBPE at T1, T2, T3 compared to the %ΔBPE at Baseline (T0)	Pre-treatment (T0), after 3 cycles (T1, early NAC), after 12 cycles and between drug regimens (T2, mid-NAC), and before surgery (T3, post-NAC)	Fully Automated algorithm	Quantitative	Mean percent enhancement of fibroglandular tissue in the contralateral breast	Not recorded	BPE, FTV, LD, and SPH	Logistic regression	96
8	Lucas Malla (LM)	2024-05-16	Its focus on background parenchymal enhancement (BPE) aligns with the review's exploration of analytical approaches for predicting treatment outcomes in breast cancer	Predicting breast cancer response to neoadjuvant treatment using multi-feature MRI: results from the I-SPY 2 TRIAL	Li, W	2020	Single-center, retrospective	384	Stage II or III unilateral breast cancer	Longitudinal Analysis	%ΔBPE at T1, T2, T3 compared to the %ΔBPE at Baseline	Pre-treatment (T0), after 3 cycles (T1, early NAC), after 12 cycles and between drug regimens (T2, mid-NAC), and before surgery (T3, post-NAC)		Quantitative	Mean percent enhancement of fibroglandular tissue in the contralateral breast	Not recorded	BPE, FTV, LD, and SPH	Logistic regression	96
9	Julius Thomas (JT)	2024-06-10	The study explores the relationship between background parenchymal enhancement (BPE) and tumor response to neoadjuvant chemotherapy, a key focus of the review. Its findings contribute valuable insights into the potential of BPE as a predictive marker for treatment outcomes in breast cancer.	Association between background parenchymal enhancement and tumor response in patients with breast cancer receiving neoadjuvant	Rella, R	2020	Retrospective, single center	228	Unilateral invasive breast cancer	Longitudinal (Multiple time-points) Analysis	%ΔBPET1/T2/T3= (BPE T1/T2/T3 – BPE T0 MRI)/ BPE T0 MRI *100%	Before (within 4 weeks before NAC), at mid-point (after the 4th NAC cycle, before next cycle), and after (within 2 weeks after NAC, prior to surgery) NAC	Semi-automated breast segmentation	Quantitative	The enhancement rate identified in the MRI after chemotherapy minus the enhancement rate identified at the baseline MRI (total BPE change).	Early treatment phase	BPE	Fisher Exact test	10
9	Lucas Malla (LM)	2024-05-04	Eligible due to its focus on analyzing the relationship between background parenchymal enhancement (BPE) and tumor response, which is central to advancing analytical approaches for predicting breast cancer outcomes during neoadjuvant chemotherapy.	Association between background parenchymal enhancement and tumor response in patients with breast cancer receiving neoadjuvant	Rella, R	2020	Single-center, retrospective	228	Unilateral invasive breast cancer	Longitudinal Analysis	%ΔBPET1/T2/T3= (BPE T1/T2/T3 – BPE T0 MRI)/ BPE T0 MRI *100%	Before (within 4 weeks before NAC), at mid-point (after the 4th NAC cycle, before next cycle), and after (within 2 weeks after NAC, prior to surgery) NAC	Semi-automated breast segmentation	Quantitative	The enhancement rate identified in the MRI after chemotherapy minus the enhancement rate identified at the baseline MRI.		BPE	Fisher Exact test	10
10	Julius Thomas (JT)	2024-04-30	It evaluates different segmentation techniques for analyzing background parenchymal enhancement (BPE), a key biomarker in predicting breast tumor response to neoadjuvant chemotherapy. Its relevance lies in advancing analytical methods for BPE assessment, aligning with the review's objective of exploring innovative approaches in this field	Comparison of Segmentation Methods in Assessing Background Parenchymal Enhancement as a Biomarker for Response to Neoadjuvant Therapy	Nguyen, A.A	2020	Retrospective, multicenter study	990	Stage II/III breast cancer (HR and HER2)	Longitudinal (Multiple time-points) Analysis	%ΔBPET1/T2/T3= (BPE T1/T2/T3 – BPE T0 MRI)/ BPE T0 MRI *100%	Baseline (T0), after 3weeks of treatment (T1), after 12weeks of treatment and between drug regimens (T2), and after completion of treatment (T3)	Fully automated segmentation methods (full and half stack segmentation methods)	Quantitative	Averaging the percent enhancement values for all voxels in the masked volume	Early treatment (T1) phase	BPE	Univariate logistic regression	255
10	Lucas Malla (LM)	2024-05-29	It analyses segmentation techniques for measuring background parenchymal enhancement (BPE) and their effectiveness in predicting tumor response to neoadjuvant chemotherapy, a key focus of the review	Comparison of Segmentation Methods in Assessing Background Parenchymal Enhancement as a Biomarker for Response to Neoadjuvant Therapy	Nguyen, A.A	2020	A multicenter, retrospective study	990	Stage II/III breast cancer	Longitudinal Analysis	%ΔBPET1/T2/T3= (BPE T1/T2/T3 – BPE T0 MRI)/ BPE T0 MRI *100%	Baseline (T0), after 3weeks of treatment (T1), after 12weeks of treatment and between drug regimens (T2), and after completion of treatment (T3)	Fully automated segmentation methods	Quantitative	Averaging the percent enhancement values for all voxels in the masked volume		BPE	Logistic regression (LR)	255
11	Julius Thomas (JT)	2024-06-03	The study employs advanced analytical techniques to quantify background parenchymal enhancement (BPE) and evaluates its predictive value for chemotherapy response, aligning with the review's focus on innovative methods for assessing BPE in breast cancer treatment	Automated Quantification of Background Parenchymal Enhancement in Longitudinal Dynamic Contrast-Enhanced MRI for Predicting Neo-adjuvant Chemotherapy Response in Breast Cancer	Xin Huang	2023	Retrospective, multicenter study	894	Invasive breast cancer	Longitudinal (Multiple time-points) Analysis	%ΔBPET1/T2 = (BPE T1/T2 – BPE T0 MRI)/ BPE T0 MRI *100%	Pre-treatment (T0), early treatment (T1), and inter-regimen (T2)	Deep learning-based segmentation method (nnU-Net)	Quantitative	Averaging the percent enhancement values for all voxels in the masked volume	Early treatment (T1) phase	BPE	Univariate logistic regression	242
11	Lucas Malla (LM)	2024-05-15	Due to its innovative use of automated quantification of BPE in dynamic contrast-enhanced MRI, it provides valuable insights into its predictive capability for tumor response to neoadjuvant chemotherapy in breast cancer.	Automated Quantification of Background Parenchymal Enhancement in Longitudinal Dynamic Contrast-Enhanced MRI for Predicting Neo-adjuvant Chemotherapy Response in Breast Cancer	Xin Huang	2023	A multicenter, retrospective study	894	Invasive breast cancer	Longitudinal Analysis	%ΔBPET1/T2 = (BPE T1/T2 – BPE T0 MRI)/ BPE T0 MRI *100%	Pre-treatment (T0), early treatment (T1), and inter-regimen (T2)	Deep learning-based segmentation method using nnU-Net	Quantitative	Averaging the percent enhancement values for all voxels in the masked volume	Early treatment (T1) phase	BPE	Logistic regression (LR)	242
12	Julius Thomas (JT)	2024-06-15	The study explores the role of background parenchymal enhancement (BPE) in predicting neoadjuvant chemotherapy response, specifically in HER2− breast cancer patients, aligning with the review's focus on analytical approaches for BPE as a predictor of tumor response.	Predictive value of breast MRI background parenchymal enhancement for neoadjuvant treatment response among HER2− patients	Arasu, V.A	2020	Prospective, multiple center	88	HR+HER2− advanced breast cancer (stage II or III)	Longitudinal (Multiple time-points) Analysis	%ΔBPE_1/2/3 = (BPE_1/2/3 – BPE_0 MRI)/ BPE_0 MRI *100%	Before initiation of NAC (baseline (T0)), after 3 weeks of therapy (early treatment (T1)), after 12 weeks of therapy (inter-regimen (T2)), and after NAC completion and prior to surgery (pre-surgery (T3))	Whole breast manual segmentation	Quantitative	Average of early enhancement measured for all voxel of segmented fibroglandular tissue	Early Treatment (T1)	BPE; FTV	Logistic regression	1
12	Lucas Malla (LM)	2024-05-18	It explores the use of background parenchymal enhancement (BPE) on breast MRI as a predictive biomarker for tumor response to neoadjuvant chemotherapy, specifically in HER2− breast cancer patients, aligning with the review's focus on analytical approaches for BPE in treatment response prediction	Predictive value of breast MRI background parenchymal enhancement for neoadjuvant treatment response among HER2− patients	Arasu, V.A	2020	Multicenter, prospective	88	Advanced breast cancer (stage II or III)	Longitudinal Analysis	%ΔBPE_1/2/3 = (BPE_1/2/3 – BPE_0 MRI)/ BPE_0 MRI *100%	Before initiation of NAC (baseline (T0)), after 3 weeks of therapy (early treatment (T1)), after 12 weeks of therapy (inter-regimen (T2)), and after NAC completion and prior to surgery (pre-surgery (T3))	Whole breast manual segmentation	Quantitative	Average of early enhancement measured for all voxel of segmented fibroglandular tissue		BPE and FTV	Logistic regression models	1
13	Julius Thomas (JT)	2024-06-01	It analyses the relationship between background parenchymal enhancement (BPE) and tumor response, specifically pathologic complete remission, during neoadjuvant chemotherapy. This aligns with the review’s focus on analytical approaches for using BPE as a predictor of breast tumor response to treatment	Association between background parenchymal enhancement and pathologic complete remission throughout the neoadjuvant chemotherapy in breast cancer patients	You, C	2017	Retrospective, single center	90	Unilateral invasive ductal carcinomas, ductal carcinoma in suit, invasive lobular carcinoma	Longitudinal (Multiple time-points) Analysis	%ΔBPE1/2/3 = (BPE2nd/4th/6th follow-up MRI – BPE baseline MRI)/ BPE baseline MRI *100%	Before initiation of NAC (baseline), and after 2nd, 4th, 6th and 8th NAC	Fully automated segmentation	Quantitative	The enhanced fibroglandular tissue volume/total fibroglandular tissue volume) × 100%	Early Treatment (T1)	BPE and breast tumor size	Binary Logistic regression	11
13	Lucas Malla (LM)	2024-05-23	The study directly explores the relationship between background parenchymal enhancement (BPE) and tumor response to neoadjuvant chemotherapy, providing valuable insights into BPE's predictive potential, which aligns with the review's focus on advanced analytical approaches for predicting breast tumor response	Association between background parenchymal enhancement and pathologic complete remission throughout the neoadjuvant chemotherapy in breast cancer patients	You, C	2017	Retrospective, single center	90	Unilateral invasive ductal carcinoma, ductal carcinoma in situ, and invasive lobular carcinoma	Longitudinal Analysis	%ΔBPE1/2/3 = (BPE2nd/4th/6th follow-up MRI – BPE baseline MRI)/ BPE baseline MRI *100%	Before initiation of NAC (baseline), and after 2nd, 4th, 6th and 8th NAC	Fully automated scheme	Quantitative	The enhanced fibroglandular tissue volume/total fibroglandular tissue volume) × 100%	Early Treatment	BPE; breast tumor size	Logistic regression (LR)	11
