# Supplementary material for: Advances in analytical approaches for background parenchymal enhancement in predicting breast tumor response to neoadjuvant chemotherapy: A systematic review
Source: PLoS One. 2025 Mar 7;20(3):e0317240. doi: 10.1371/journal.pone.0317240 (PMC11888135; doi:10.1371/journal.pone.0317240)
Supplement: S7 File — Risk of Bias and Applicability Concerns Data. (XLSX) [file pone.0317240.s007.xlsx]

## Sheet: Sheet1
Risk of Bias and Applicability Concerns Data
Risk of Bias
		Patient Selection	Index Test	Reference Standard	Flow and Timing
	Low	13	7	13	5
	High	0	0	0	1
	Unclear	0	6	0	7
Applicability
	Low	13	13	13
	High	0	0	0
	Unclear	0	0	0
